# Supplementary material for: The deubiquitinase OTUD4 inhibits the expression of antimicrobial peptides in Paneth cells to support intestinal inflammation and bacterial infection
Source: Cell Insight. 2023 Apr 5;2(3):100100. doi: 10.1016/j.cellin.2023.100100 (PMC10123543; doi:10.1016/j.cellin.2023.100100)
Supplement: Multimedia component 3 [file mmc3.xlsx]

## Sheet: Sheet1
Supplementary Table 2. gene expression matrix of Vil-Cre and Vil-Cre;Otud4fl/fl mice
Name	log2FoldChange	pval	padj	WT_1:fpkm	WT_2:fpkm	KO_1:fpkm	KO_2:fpkm
Gzmb	2.90302	7.49656e-36	1.2412e-31	22.9688	18.8044	199.313	178.962
Defa21	2.64284	1.34336e-32	1.1121e-28	189.681	85.9549	1085.66	1003.77
Defa22	2.57868	2.51811e-24	1.38974e-20	183.173	92.1944	945.86	1044.92
Jchain	3.48603	9.01316e-22	3.73077e-18	0.535506	1.10263	12.5055	9.65549
Cd7	2.76576	1.85589e-21	6.14558e-18	5.66832	5.09768	44.8864	43.6172
Cd3g	3.09073	2.49065e-21	6.87296e-18	0.970162	1.12433	12.2547	9.35507
Gzma	2.95996	3.57362e-21	8.45264e-18	24.0381	32.8815	304.805	231.152
Rgs1	2.5647	6.98093e-21	1.44479e-17	4.2	3.1636	29.7973	23.0741
Ikzf3	2.57875	1.42693e-17	2.62508e-14	0.643059	0.616932	4.82886	4.27822
Ctla4	3.50317	2.85349e-17	4.72452e-14	0.884742	0.386311	10.1319	7.41859
Il2rb	2.44491	3.55899e-17	5.35693e-14	1.55355	1.71468	10.3611	11.0967
Lilr4b	2.86565	3.56898e-16	4.9243e-13	0.685138	0.358563	4.98603	4.25096
Selplg	3.5058	8.33283e-16	1.06128e-12	0.389751	0.158024	4.30818	3.26807
Pik3cd	2.23626	4.81027e-15	5.68884e-12	1.49478	0.946746	7.77204	6.19606
Akna	2.24243	1.22166e-14	1.34847e-11	1.59536	0.975828	8.33649	6.44511
Runx3	2.66426	3.41683e-13	3.53577e-10	0.586368	0.509753	4.64062	3.77982
P2ry10	2.66081	9.53448e-13	9.28602e-10	0.797651	1.28284	9.20329	6.7131
Fyn	2.19217	1.06995e-12	9.84173e-10	1.88994	0.704872	7.76588	6.65379
Ets1	2.02945	1.238e-12	1.07882e-09	0.869943	1.16814	5.27881	4.76714
Lcp1	2.75921	1.40684e-12	1.16465e-09	0.742476	0.662955	6.74697	4.80334
Gimap4	2.12032	1.32648e-11	1.04584e-08	5.86987	3.34824	27.649	21.0709
Itgae	2.69108	2.18589e-11	1.64508e-08	2.45769	2.34146	22.1038	15.5123
Lsp1	2.84837	2.29003e-11	1.64852e-08	0.245184	0.405922	3.16747	2.49846
Sh2d2a	2.25436	6.61922e-11	4.56644e-08	1.09471	0.871459	6.60301	4.7886
Nckap1l	2.64872	1.53509e-10	1.01666e-07	0.360697	0.290682	2.88186	2.07853
Dock2	2.90218	3.52487e-10	2.24467e-07	0.215132	0.11161	1.7589	1.21552
Cd53	3.38968	3.71339e-10	2.27713e-07	0.455146	0.38753	5.15192	5.5126
Itgax	2.35015	4.15772e-10	2.45855e-07	0.594277	0.624682	3.75064	3.75266
Grap2	2.58632	5.19181e-10	2.96417e-07	0.673103	0.444549	4.80226	3.36036
Ppp1r16b	2.22472	8.84146e-10	4.8796e-07	0.44825	0.313808	2.15455	2.15493
Arhgdib	3.26463	1.46802e-09	7.84064e-07	0.464478	0.439418	5.94332	4.58705
Rassf5	2.62092	1.56145e-09	8.07906e-07	0.456239	0.412857	3.59581	2.88305
Defa34	1.72217	1.76996e-09	8.88035e-07	32.3489	15.8018	98.5043	94.1582
Ccl5	2.84199	2.0303e-09	9.88696e-07	7.92865	14.1423	114.283	77.2545
Dock10	2.3452	2.16355e-09	1.02348e-06	0.360255	0.192993	1.9937	1.42748
Gramd1a	1.61962	3.00474e-09	1.38193e-06	2.87544	1.44605	8.57764	7.54339
Itgal	3.07099	5.14336e-09	2.30158e-06	0.156907	0.114186	1.51471	1.2482
D16Ertd472e	2.64886	5.71606e-09	2.49055e-06	0.314821	0.148918	1.71821	1.80498
Prex1	2.06252	7.16947e-09	3.04371e-06	0.494285	0.518762	3.00272	2.12986
Laptm5	3.26114	7.45013e-09	3.08379e-06	0.837238	0.851471	11.9835	7.6833
Spn	3.314	7.83871e-09	3.1655e-06	0.169379	0.256385	3.11206	2.01991
Adam19	3.05851	8.35944e-09	3.29541e-06	0.256302	0.13705	2.40391	1.58847
Sema4d	1.77685	1.08173e-08	4.16516e-06	0.929259	0.771674	3.97197	3.09751
Tnfrsf1b	1.85349	2.40252e-08	9.04059e-06	1.32906	1.33593	6.74524	4.93362
Vsir	2.32504	2.7602e-08	1.00571e-05	0.268821	0.613354	3.09993	2.23934
Agap2	2.2638	2.79416e-08	1.00571e-05	0.440406	0.366142	2.3973	2.28781
Defa2	2.26473	3.34732e-08	1.17918e-05	12.6561	5.10622	60.3012	43.6971
Atad2	1.52323	4.0021e-08	1.38048e-05	0.81152	0.594527	2.55702	2.33736
Arhgap30	2.34646	4.41233e-08	1.49092e-05	0.581428	0.340512	3.37621	2.33017
Prkch	2.54467	4.98431e-08	1.6505e-05	0.526471	0.547872	4.56877	3.04108
Cd8a	2.04177	5.50907e-08	1.7885e-05	5.21019	3.56791	25.7846	18.1575
Gpr34	3.39033	6.84977e-08	2.18099e-05	0.341425	0.143557	3.76511	2.43873
Mpeg1	3.14253	7.00889e-08	2.18955e-05	0.109764	0.207684	2.01073	1.38057
Nr4a2	1.38963	8.56766e-08	2.62694e-05	3.53556	4.87861	14.484	12.1568
Atp8b2	2.06969	9.01367e-08	2.71344e-05	0.416761	0.271612	1.84595	1.65668
Asb2	1.97733	1.05443e-07	3.11753e-05	1.20877	0.720015	4.82887	4.37958
Chsy1	1.89431	1.29693e-07	3.76725e-05	0.892352	1.04179	4.54737	4.1392
Inpp5d	1.87639	1.54865e-07	4.42087e-05	0.542344	0.522949	2.55789	2.17661
Ccr5	2.65991	1.63021e-07	4.57271e-05	0.206818	0.0622552	1.08724	0.980948
Gimap3	1.71887	1.6701e-07	4.57271e-05	6.24569	3.49284	22.2078	16.7688
Itpkb	1.74921	1.6847e-07	4.57271e-05	0.431934	0.573516	2.35571	1.73676
Mmp7	1.52977	1.78838e-07	4.77585e-05	19.5989	10.9563	59.6751	47.5168
Gzmk	4.8421	1.88809e-07	4.96208e-05	0.114163	0.0540019	3.652	2.23362
Mptx2	1.98372	1.98555e-07	5.13668e-05	45.9342	50.2577	273.322	188.207
Ikzf2	1.91821	2.99699e-07	7.63402e-05	0.320887	0.284197	1.38322	1.38031
Reg1	-1.08974	3.67525e-07	9.21987e-05	258.207	241.621	135.535	147.819
Pde3b	1.85008	3.75591e-07	9.28158e-05	0.45237	0.395042	1.99796	1.70205
Tacc1	1.89261	4.0461e-07	9.85166e-05	0.292668	0.314634	1.32577	1.39434
Ipcef1	2.34705	5.63872e-07	0.000135305	0.202553	0.16663	1.37248	0.910746
Serpinb6b	3.08104	5.93507e-07	0.000140381	0.350515	0.198962	3.47881	2.18798
St8sia4	2.81559	6.19065e-07	0.000144059	0.04341	0.0410679	0.385198	0.334581
Defa5	4.81446	6.26458e-07	0.000144059	0	0.598473	12.7992	7.46547
Itgb2	2.48275	6.86376e-07	0.000155676	0.805334	0.761884	6.45649	4.18719
Defa29	1.88305	7.98322e-07	0.000178619	53.2218	38.0949	241.828	167.659
Kcnab2	3.48588	8.17161e-07	0.000180396	0.0454559	0.0645051	0.922794	0.571724
Sash3	2.23333	8.92506e-07	0.000194437	0.977383	0.81257	6.14625	4.0839
Hells	1.38923	9.12932e-07	0.000196304	1.93677	0.999421	4.78388	4.54183
Arhgap9	1.71108	9.71312e-07	0.00020618	1.42368	1.01015	4.94579	4.70092
Celf2	2.17515	1.05065e-06	0.000220198	0.0735155	0.0782427	0.464813	0.365292
Zap70	1.78292	1.37162e-06	0.000282683	2.14646	1.37884	8.62913	6.12282
Plek	2.23443	1.38294e-06	0.000282683	0.371158	0.401295	2.58047	1.82779
Atp2b4	2.54783	1.42329e-06	0.000287382	0.0776811	0.104111	0.738053	0.54883
Dennd4a	1.64022	1.61897e-06	0.000322956	0.300129	0.315484	1.24261	1.07854
Arhgef6	2.44185	1.74514e-06	0.000343979	0.16688	0.122792	1.11786	0.79466
Padi2	2.4373	1.77381e-06	0.000345517	0.20561	0.299257	1.9719	1.34093
Runx2	2.69327	1.93661e-06	0.00037266	0.161498	0.118832	1.3541	0.852622
Cd200r4	2.62913	1.95817e-06	0.00037266	0.348938	0.623544	3.40274	3.8289
Fasl	2.26264	2.30727e-06	0.000434107	1.10518	0.735759	6.47986	4.2712
Bcl2	1.8181	2.38528e-06	0.000443742	0.398294	0.319465	1.74001	1.33104
Fnbp1	1.28005	2.66274e-06	0.000489856	1.58889	1.09933	3.81903	4.07273
Ccl4	2.9344	2.80116e-06	0.000509656	1.32144	0.568247	10.4448	7.16304
Hic1	1.99151	3.24338e-06	0.000583703	0.845722	0.380044	3.12162	2.79717
Haspin	1.36803	3.58028e-06	0.000637405	4.09129	2.24225	10.8081	9.04302
Ptprc	2.10554	3.84812e-06	0.000677802	1.13	0.839664	6.22886	4.08209
Fyb	1.67212	4.01497e-06	0.000696259	0.633231	0.961292	3.38214	2.75773
Cyfip2	3.06911	4.06913e-06	0.000696259	0.145111	0.242883	2.47207	1.47675
Gimap8	1.48279	4.07907e-06	0.000696259	2.05716	1.35826	6.6264	4.97118
Nlrc3	1.66072	4.51917e-06	0.00076351	0.751477	0.413826	2.44716	2.02724
Nup210	1.16133	4.59978e-06	0.000764396	2.02115	1.81184	5.49502	4.88039
Adgrg5	1.5101	4.61676e-06	0.000764396	2.24944	1.45857	7.17298	5.65143
Cd6	2.62108	5.01492e-06	0.0008221	0.248765	0.0564824	1.38752	0.908528
Rcsd1	2.10932	5.21695e-06	0.000846833	0.266088	0.140674	1.27744	0.860382
Smc2	1.2293	6.12406e-06	0.000976815	2.44604	2.51946	8.01346	6.09506
Defa20	1.57384	6.1357e-06	0.000976815	62.4964	23.8263	155.163	156.602
Tbx21	2.87038	7.08151e-06	0.00111665	0.414278	0.180889	3.29351	2.01892
Lyz1	1.95309	7.59766e-06	0.00118674	334.66	460.208	2246	1485.16
Nfatc2	2.15769	9.08644e-06	0.00140602	0.134917	0.170184	1.00213	0.649443
Il21r	1.97319	9.65472e-06	0.00147228	1.02567	0.789802	5.22382	3.44455
Sipa1	1.297	9.69249e-06	0.00147228	2.61956	1.69741	6.84332	6.01783
Rasgrp1	2.37702	9.95766e-06	0.00149025	0.481382	0.33486	3.17039	1.99182
Gpr171	2.42062	9.99081e-06	0.00149025	0.962128	0.370829	5.29038	3.41955
Sun2	1.58632	1.03326e-05	0.00152747	1.27268	1.14866	5.23149	3.59804
Csf2rb	4.22527	1.05181e-05	0.00154114	0	0.0412305	0.57196	0.355285
Themis2	3.74101	1.11746e-05	0.00162296	0.0772522	0.0730841	1.4574	0.983639
Card11	1.28597	1.14299e-05	0.00164561	2.36263	1.58773	6.22805	5.44984
Was	2.89337	1.19026e-05	0.00169888	0.366296	0.189018	3.14106	1.89248
Syne1	2.73036	1.21172e-05	0.00171474	0.0274138	0.0518694	0.396713	0.240811
Hcls1	2.54028	1.24258e-05	0.00174351	0.847816	0.653541	6.59351	4.03719
Thy1	3.94076	1.44066e-05	0.00200446	0.105892	0.100179	2.49712	1.35652
Dnmt1	0.99501	1.49921e-05	0.00206853	5.96502	4.61623	13.876	11.6856
Ms4a18	-0.959314	1.73376e-05	0.00237239	74.048	74.5441	44.1316	48.0427
Defa37	2.10918	1.81482e-05	0.00245309	4.91851	5.58377	33.5658	21.4458
Ncapg	1.42553	1.82237e-05	0.00245309	0.987434	0.658157	3.03724	2.33127
Sntb1	2.42823	1.88373e-05	0.00251524	0.312738	0.0422663	1.38032	0.957354
Cytip	1.7729	1.90599e-05	0.00251561	0.799448	1.19008	4.91803	3.31884
Kif20b	1.2052	1.95444e-05	0.00251561	1.88045	1.4771	4.93572	4.43829
Fcer1g	2.16643	1.95887e-05	0.00251561	1.27003	2.05973	10.1197	7.94471
Apol7e	1.58394	1.95888e-05	0.00251561	2.23342	0.994315	6.60035	5.17143
Rasal3	1.72453	1.97005e-05	0.00251561	1.34384	0.551422	4.36922	3.25826
Uhrf1	1.06412	1.97517e-05	0.00251561	5.95719	4.43817	13.8191	12.5052
Bin2	1.96133	2.04743e-05	0.00257691	0.821014	0.610278	4.0165	2.75916
Nkg7	2.82267	2.05443e-05	0.00257691	1.56144	2.70819	23.0535	13.5776
Rac2	2.64644	2.12265e-05	0.00264245	0.868753	1.40203	10.7935	6.45133
Ang4	2.39306	2.17185e-05	0.00268353	43.1658	41.8948	338.01	205.249
Sh2d3c	1.5411	2.24879e-05	0.00275802	0.924226	0.745356	3.13176	2.75261
Arap3	1.70551	2.29254e-05	0.002791	0.507545	0.320107	1.42034	1.83583
Lax1	2.45334	2.40007e-05	0.00290059	0.583746	0.194912	3.12635	2.07946
Myo1g	1.63703	2.42047e-05	0.00290403	0.615419	0.388143	1.94437	1.8369
Pitpnc1	1.74129	2.51495e-05	0.00299569	0.515626	0.351674	1.67207	1.8322
Adcy7	1.28167	2.63073e-05	0.00311121	1.55441	0.902377	3.78631	3.45592
Bhlha15	1.67321	2.67139e-05	0.00311761	1.11192	0.708439	3.7412	3.29809
Flna	1.37748	2.6738e-05	0.00311761	0.813237	0.491756	2.28997	1.82778
Slamf7	2.53413	2.74217e-05	0.00317497	0.207874	0.147494	1.43509	1.06518
Lat	2.16407	2.85979e-05	0.00328817	0.659049	0.379516	3.45499	2.2158
Itgb7	2.2069	3.07046e-05	0.00350604	2.00363	1.76013	13.0537	8.08024
Phgdh	1.60109	3.11956e-05	0.00353771	1.30762	1.62931	6.43535	4.36795
Notch1	1.14637	3.16481e-05	0.00356461	1.13648	0.700966	2.48583	2.43946
Apol7b	2.33559	3.32503e-05	0.00371976	0.553086	0.307791	2.56185	2.69771
Habp2	1.34755	3.3727e-05	0.00374778	2.28448	1.76187	7.23049	5.2747
Cd244a	1.5834	3.46113e-05	0.00382039	1.49597	0.738395	4.6948	3.45408
Msn	2.69626	3.51736e-05	0.00385675	0.626572	0.391226	5.0777	2.9655
Icos	5.59213	3.61349e-05	0.00393609	0.0231156	0	0.853211	0.516867
Zfp268	2.27555	3.64739e-05	0.00394705	0.396984	0.229512	1.84518	1.82874
Adra2a	1.41999	3.79129e-05	0.00407613	1.31269	0.900352	3.70121	3.47025
Il27ra	2.186	4.04652e-05	0.00432247	0.453714	0.25754	2.28874	1.64858
Fermt3	1.89717	4.07303e-05	0.00432289	0.5209	0.142651	1.6978	1.31544
Ifi209	3.55827	4.19336e-05	0.00442226	0.111766	0.0211471	1.2101	0.708075
Gimap6	1.91848	4.22867e-05	0.00443127	2.42667	1.37316	10.5661	6.93049
Tigit	3.2297	4.38405e-05	0.0045652	0.258824	0.489719	4.9536	3.5367
Septin1	1.78207	4.55214e-05	0.00471061	2.20958	0.841574	7.41426	5.37374
Rin3	1.63687	4.63091e-05	0.00476236	0.371202	0.603581	1.83636	1.81565
Ifi203	1.60084	4.83874e-05	0.00494537	0.6621	0.335559	1.92017	1.75144
P2rx7	2.27852	4.88114e-05	0.0049581	0.571075	0.376928	3.475	2.12822
Stk26	2.73373	4.95161e-05	0.00499901	0.0601681	0.170765	1.02406	0.826838
Lcp2	2.48551	5.20736e-05	0.00522535	0.782374	0.201862	4.15667	2.58433
Sla	2.78245	5.67097e-05	0.00565628	0.120837	0.244966	1.93274	1.11776
Ankrd44	1.31258	6.16672e-05	0.00611392	0.54256	0.380996	1.42225	1.35491
Hip1	2.2335	6.37897e-05	0.0062867	0.15905	0.121532	0.647276	0.940388
Prf1	3.03566	6.49349e-05	0.0063617	0.245469	0.0580562	1.81208	1.22924
Arrb2	1.44339	6.76514e-05	0.00658885	1.75573	1.42371	5.92046	4.56974
Thbs1	1.36716	7.49774e-05	0.00721949	3.995	3.40892	13.7499	9.45103
Lilrb4a	2.55209	7.49987e-05	0.00721949	0.151686	0.114802	1.18198	0.720741
Gbp9	1.542	7.57733e-05	0.0072519	0.521117	0.913502	2.8035	2.24191
Ect2	1.14461	7.65026e-05	0.00727962	2.56143	2.08899	7.24475	5.23912
Cnn3	0.98829	7.76858e-05	0.00734997	8.11923	6.14987	18.7799	15.5424
Rftn1	2.74402	7.93114e-05	0.00746113	0.193639	0.0832689	1.42947	0.836437
Kif11	1.16072	8.11009e-05	0.0075738	2.90111	1.72919	6.99933	5.57407
Vim	1.28021	8.1424e-05	0.0075738	1.20359	1.86612	4.49737	4.4854
Rinl	1.61069	8.35225e-05	0.0077256	1.94716	0.972794	6.35263	4.5047
Itga1	1.0995	8.68216e-05	0.00798614	0.707648	0.604941	1.93014	1.48143
Cad	1.02993	8.83412e-05	0.00808102	2.12193	2.05327	5.71419	4.61285
Apbb1ip	3.24352	8.96634e-05	0.00815691	0.139024	0.0202343	1.19296	0.657586
Itgad	2.2761	9.36776e-05	0.00847438	0.281282	0.166316	1.12475	1.49048
Srgap3	2.66731	9.41769e-05	0.00847438	0.0402388	0.083749	0.475276	0.472365
Ncl	0.816917	9.64298e-05	0.00863021	15.7437	12.4794	32.1274	28.096
Sell	3.97628	9.97302e-05	0.0088776	0	0.0507587	0.506099	0.449887
Tent5c	1.3004	0.000103398	0.00913031	1.06634	0.934994	3.29595	2.67755
Tmpo	0.851817	0.000103672	0.00913031	6.35128	4.69912	13.2929	10.8943
Lag3	1.78212	0.000112257	0.00983405	0.977453	1.06698	4.28624	4.20306
Tcof1	0.998573	0.000124117	0.0108158	3.88452	2.64938	8.74361	7.09792
Cxcl2	4.69507	0.000125904	0.0109141	0	0.0725422	1.47804	0.785839
Ccna2	0.926563	0.000127239	0.0109724	7.80631	5.60315	16.2783	14.6001
Defa36	2.63	0.000129138	0.0110785	22.2757	18.7522	198.198	111.155
Rora	3.0722	0.000132557	0.0113131	0.0303291	0.0229542	0.348279	0.197797
Ms4a6b	2.20279	0.000136186	0.0115632	0.247494	0.217416	1.49353	1.1035
Ms4a4b	3.80948	0.000139093	0.0117498	0.0361214	0	0.377758	0.243986
Slc2a3	2.36099	0.000141055	0.011855	0.142267	0.0828253	0.879682	0.530184
Mdc1	1.02519	0.000150183	0.0125024	2.38255	1.4555	5.11786	4.35987
Txk	1.93297	0.000150267	0.0125024	0.180937	0.102705	0.664881	0.647322
Dtx1	2.36085	0.000152406	0.0126169	1.15845	0.455461	6.34294	3.78455
Slc35e2	-0.979311	0.000158674	0.0130704	6.66952	5.85328	4.28348	3.4159
Ube2c	0.928044	0.000161389	0.0131629	10.5512	8.25095	23.5872	19.7741
Pstpip1	1.6832	0.000161774	0.0131629	0.786654	0.430859	2.64889	2.10227
Limk1	1.6617	0.000162182	0.0131629	0.476029	0.209463	1.29849	1.33051
Myo1f	2.31185	0.000169	0.0136494	0.542402	0.316938	3.27131	1.93218
Espl1	1.12546	0.000172574	0.0138242	1.16904	0.943074	3.20374	2.3894
Chst11	1.72504	0.000172833	0.0138242	0.444704	0.325712	1.88265	1.21622
Ly9	2.21291	0.000176747	0.0140231	0.311679	0.294863	1.76989	1.63061
Cd3e	1.64296	0.000177014	0.0140231	1.67123	0.661841	5.1485	3.72965
Tspan17	-1.72655	0.000190833	0.0150105	4.83279	3.71196	1.60916	1.51572
Cd24a	0.82854	0.000191292	0.0150105	26.1215	31.3699	62.6138	60.6126
Il12rb1	2.05799	0.000192991	0.0150724	0.328348	0.274088	1.61594	1.42159
Hdac7	1.27294	0.000197496	0.0153518	1.09158	0.632938	2.4165	2.6245
Nusap1	1.04495	0.000200605	0.0155206	3.35976	2.73498	8.84419	6.42417
Gpr18	3.12834	0.000202008	0.0155565	0.264641	0.40058	4.60185	2.46558
Fcho1	1.57502	0.000218227	0.0167197	0.834221	0.436585	2.0091	2.56317
Ppp1r3b	1.69194	0.000219132	0.0167197	0.408167	0.313743	1.4438	1.37851
Gpr55	1.06732	0.000221965	0.0168581	3.45094	2.45864	7.89769	7.10507
Ikzf1	2.75238	0.000225764	0.0170684	0.603878	0.142824	3.95133	2.2121
Acaa1a	-0.836035	0.000236155	0.0177728	59.887	78.0845	47.8839	45.3857
Cd101	2.1873	0.000246232	0.0184169	0.428575	0.157676	1.50378	1.73026
Ctsw	1.6335	0.000247031	0.0184169	5.33618	2.30551	16.9908	11.9004
Prkacb	1.79323	0.000248051	0.0184169	0.750202	0.889296	4.25551	2.64419
Fgd3	1.81569	0.000250643	0.0185263	0.290137	0.286959	1.47115	0.995239
Tmem154	3.51576	0.00025912	0.0189804	0.0669366	0.0158313	0.754929	0.405359
Jak3	1.0798	0.000259539	0.0189804	4.20728	2.24241	8.5545	7.97762
Cd44	1.06875	0.000260225	0.0189804	1.62645	1.45014	4.42452	3.40128
Fgr	1.68845	0.000263869	0.0191617	0.636262	0.504847	2.18855	2.25641
Defa32	2.56361	0.000265909	0.0192256	2.05212	0.705964	8.41612	11.2976
Pnliprp2	1.73231	0.000272129	0.0195898	5.34629	9.39994	36.0333	23.3072
Rrm1	0.985762	0.000274525	0.0196767	2.5344	1.52578	5.26199	4.49438
Slc1a4	1.70724	0.000286804	0.0204682	0.565466	0.515852	2.02091	2.23902
Hpgd	-0.782146	0.000290865	0.0206689	109.861	133.081	95.7537	75.2295
Smim22	-1.0558	0.000296461	0.0209765	37.7353	43.4542	24.8078	22.3845
Cd200r1	1.44293	0.000310542	0.0218794	1.13672	1.00818	3.28276	3.75081
Phgr1	-0.791559	0.000315776	0.0221538	179.445	219.952	134.11	143.957
Incenp	0.899932	0.000324747	0.0226871	5.86086	4.14116	12.4539	10.187
Klrd1	1.22777	0.000330688	0.0230051	4.64206	4.68438	14.2658	12.1673
Esco2	1.36382	0.000335672	0.023254	0.703655	0.50773	2.15214	1.63338
Glp1r	1.32719	0.000337457	0.0232803	0.600345	1.00683	2.69715	2.17374
Baiap3	0.966427	0.000351203	0.0241281	3.27258	2.78788	7.40407	6.92159
Mfng	2.71391	0.000355022	0.0241392	0.167566	0.158525	1.55769	1.04077
Fli1	3.23524	0.000356222	0.0241392	0.113721	0.0860685	1.51111	0.784036
Ptpn22	0.915956	0.000356312	0.0241392	3.48743	2.25856	6.77694	6.35654
Iqgap3	0.966624	0.000357196	0.0241392	1.5392	1.00811	3.26768	2.77073
Mastl	1.50128	0.000361791	0.0242931	0.590154	0.428473	1.92501	1.57277
Pipox	-0.928054	0.000362553	0.0242931	13.6745	15.5484	9.61024	8.94202
Slc51a	-0.740345	0.000364487	0.0242931	103.261	107.306	72.7002	79.297
Rassf2	1.88354	0.000365343	0.0242931	0.118999	0.131342	0.547686	0.566659
Trerf1	1.64564	0.000369655	0.0244815	0.218565	0.28121	1.01828	0.871537
Gm2a	1.30152	0.000373348	0.0246276	1.1527	1.09051	3.95528	2.75643
Samsn1	3.72627	0.000398883	0.0261627	0.0321323	0.0303986	0.553478	0.449051
Pheta1	-0.76201	0.000399781	0.0261627	60.188	76.377	50.5548	46.6734
Cnn2	1.84123	0.000406592	0.0265037	1.90159	1.34162	8.7769	5.37501
Mcm2	0.962557	0.000412699	0.0267963	3.08893	1.82238	6.16118	5.44778
Soat1	1.06598	0.000421232	0.0272435	0.866474	1.1185	2.76979	2.25583
Lck	2.29581	0.000428931	0.0275399	1.65124	1.33167	11.4125	6.43106
Acap1	1.44327	0.000429141	0.0275399	2.7144	1.16865	7.35928	5.49701
Srgn	3.22538	0.000449747	0.0287508	0.758204	1.02471	13.5635	6.72758
Nfatc1	1.1311	0.000454312	0.028931	0.976617	0.984181	2.96043	2.24504
Clcf1	2.54307	0.000456641	0.0289678	0.20832	0.078832	1.04232	0.989835
Chst12	2.32721	0.000459284	0.0290243	0.302108	0.317564	2.17513	1.59497
Aqp4	1.02831	0.000481262	0.0302975	1.8699	1.56444	4.29871	4.17164
Rrm2	1.05271	0.000494761	0.0310294	4.09165	2.59864	8.82449	7.99735
Mcam	2.08307	0.000499615	0.0312156	0.331346	0.291078	1.43656	1.74198
Fmnl1	1.93295	0.000505774	0.0314816	0.827591	0.429849	3.63369	2.22242
Set	0.753043	0.000517145	0.0320688	19.656	15.5546	39.5475	32.397
Tnfaip3	1.25181	0.000521468	0.0322162	5.25577	6.05176	19.5749	13.0952
Sgo1	1.3412	0.00054576	0.0335916	0.936454	1.22061	3.29436	3.29599
Nupr1	1.70372	0.000555691	0.0340762	3.34302	3.46102	16.7111	10.2253
Pclaf	0.947226	0.000571552	0.0349195	3.62415	2.10392	6.87765	6.50746
Fxyd5	2.87226	0.000578597	0.03522	0.170224	0.286293	2.66837	1.39209
Mndal	1.92641	0.000590207	0.0357951	1.21436	0.626639	5.30628	3.22958
Ccnb1	0.929623	0.000619217	0.0374174	3.98594	2.88153	8.775	7.09435
Cyth4	1.67166	0.00063035	0.0378542	0.692917	0.377427	2.53177	1.62371
Ifitm3	1.21061	0.000631017	0.0378542	15.3194	13.3865	48.2477	32.4674
Ncf1	1.46636	0.000645938	0.0386094	0.649357	0.921482	3.14249	2.11745
Oas1e	-1.79769	0.000657919	0.039184	2.50934	2.83209	0.433317	1.39453
Racgap1	0.850274	0.000669478	0.0397296	3.80808	2.45826	7.36785	6.334
Itk	2.63411	0.000677469	0.0399428	0.444265	0.364256	4.00843	2.11093
Gbp4	1.47309	0.000677896	0.0399428	0.761759	0.390357	2.30837	1.58699
Pip4k2a	1.74579	0.00070018	0.0411095	0.250834	0.733476	2.28188	1.6996
Slc1a3	1.7013	0.000708938	0.0414766	0.21361	0.202085	0.929379	0.709529
Tubb5	1.17952	0.000712245	0.0415234	17.4683	10.7767	45.1541	32.6382
Irf4	4.2346	0.000721156	0.0418954	0.064684	0	1.0346	0.467048
Rdx	1.71694	0.000725196	0.0419827	0.268086	0.475541	1.69044	1.26445
Elk3	2.51732	0.000736348	0.0424798	0.087128	0.148369	0.914759	0.714336
Ier5l	2.00078	0.000743675	0.0427536	0.354617	0.447312	2.3512	1.5418
Kbtbd11	-0.737847	0.000778053	0.0445751	18.6079	16.1326	11.9005	13.2378
Slc41a1	1.1819	0.000805935	0.045873	1.53343	0.687172	3.15106	2.96257
Cep55	1.11674	0.000806247	0.045873	2.42909	2.03982	6.80559	4.9585
Shmt2	0.873656	0.000815965	0.046057	7.19163	4.53574	13.1155	12.9015
Anln	1.07907	0.000819626	0.046057	1.29476	0.943505	3.35824	2.38813
Chdh	-0.708813	0.000819827	0.046057	45.0825	45.6302	34.9908	32.1045
Usp25	-0.794702	0.000821933	0.046057	14.2132	13.8484	11.6943	7.94524
Art2b	1.97397	0.00082339	0.046057	0.476616	0.291759	2.04667	1.61947
mt-Co2	-0.699111	0.0008345	0.0465213	1306.14	1128.31	970.656	844.956
Ggta1	2.36927	0.000843746	0.0468789	0.134698	0.12743	1.03579	0.611783
Mcc	1.51408	0.00085876	0.0475535	0.19037	0.138934	0.655824	0.486479
Defa42	2.531	0.000871578	0.0479892	26.158	19.0596	209.094	109.744
Pglyrp2	2.03394	0.000872426	0.0479892	0.36718	0.23158	1.8472	1.1403
Myc	0.996567	0.000881391	0.0483218	7.76231	4.52757	16.3721	13.4035
Evl	1.28973	0.000890257	0.0486069	1.51022	1.1736	4.4683	3.49244
Cd5	2.23445	0.000892463	0.0486069	0.16089	0.136988	1.02935	0.674533
Mvb12b	1.89368	0.000899315	0.0488195	0.117918	0.171625	0.654726	0.642264
Ifi206	3.18453	0.000915234	0.0494033	0.103846	0.0491216	0.915667	0.774003
Ldlrad4	1.62725	0.000916037	0.0494033	0.428097	0.27931	1.51354	1.14152
Lyz2	2.43149	0.00092542	0.0496428	0.421736	0.569975	4.2005	2.30139
Arl4c	1.96962	0.000926474	0.0496428	0.259861	0.12292	1.10126	0.726314
Mcm5	0.963416	0.000936317	0.0500084	6.29447	3.86972	13.3553	10.7113
Icam1	2.00785	0.000949401	0.0505145	0.345514	0.120427	1.01429	1.25374
Tgfb1	1.79556	0.000951895	0.0505145	0.220153	0.357042	1.36723	1.05485
Entpd1	2.4664	0.000967117	0.0511583	0.0994633	0.0940969	0.699287	0.595717
Nr4a1	0.982953	0.000982175	0.0516649	7.36603	11.8423	25.8726	20.0197
Slc39a5	-0.726331	0.000985474	0.0516649	79.5359	79.3912	67.4012	49.102
Ehd3	3.57431	0.000987104	0.0516649	0.0241801	0.0228755	0.446251	0.236543
Rcn1	1.10533	0.000989175	0.0516649	1.63733	2.79288	5.81966	5.66266
Ahrr	2.91663	0.00101817	0.053012	0.0335924	0.03178	0.365087	0.234728
Dtx4	0.920039	0.00103164	0.0535448	3.48945	2.33954	7.54122	5.85184
Hmgn1	0.789287	0.0010402	0.0538207	9.52619	8.1273	20.8568	16.1452
Gm21885	-0.861506	0.00105535	0.0544337	40.5084	45.4481	29.5532	27.5941
Clps	1.77122	0.00105862	0.0544337	8.56449	22.8341	78.6577	50.8982
Ncaph	1.00282	0.00106882	0.0547879	2.3195	1.91571	6.05491	4.25342
Fbl	0.817388	0.00107251	0.0548074	6.4047	4.18794	12.16	10.4775
Adrb1	2.27091	0.00110934	0.056358	0.210993	0.199609	1.07684	1.31051
Fads1	0.898522	0.00111185	0.056358	3.4107	2.4317	6.94665	6.24784
Rcc2	0.918281	0.00111462	0.056358	11.2967	7.47379	24.2135	18.8628
Sesn3	0.883123	0.00111647	0.056358	1.08526	0.844947	2.4533	1.8674
Ddx21	0.752419	0.00113012	0.0567976	8.33143	6.89668	16.8708	14.2116
Emb	1.96826	0.00113204	0.0567976	0.160731	0.195505	1.07354	0.620387
Prr11	1.19856	0.00114072	0.0570599	1.59651	0.843455	3.58842	3.20665
Cd96	2.78823	0.00116011	0.0578554	0.87128	0.618203	8.36743	4.19402
Themis	2.41476	0.00116621	0.057985	0.0678706	0.0256835	0.328453	0.278225
Foxm1	0.943246	0.00118773	0.0588782	2.17714	1.55127	4.98433	3.72297
Sting1	1.88921	0.00121077	0.0598408	0.607448	0.218923	2.11164	1.61698
Mdfic	1.96722	0.0012175	0.0599946	0.192158	0.0807956	0.700511	0.596759
Tspan9	2.03138	0.0012234	0.0601062	0.239055	0.392005	1.98696	1.1433
C3	1.86979	0.00123112	0.0603065	1.6033	1.93975	9.97697	5.75956
Nin	1.1319	0.00124731	0.0609193	0.338573	0.311531	1.01193	0.717299
Cyp4f40	-0.707096	0.00127226	0.0619553	56.6241	49.8351	38.7957	39.974
Fam20a	-0.914165	0.00129304	0.0627824	6.58902	7.53389	5.26139	3.8215
Nde1	1.03043	0.00130587	0.0632204	3.6118	2.5744	8.94847	6.40735
Npm1	0.78404	0.00131236	0.0632783	48.0776	33.2684	93.585	76.3635
Rnf157	2.23211	0.00131471	0.0632783	0.0581949	0.0943802	0.347774	0.511203
Nap1l1	1.11514	0.00138477	0.0664571	3.25465	2.26798	8.56871	5.97578
Siglech	2.26254	0.00139179	0.0666005	0.0703102	0.332583	1.34566	0.982589
Gimap7	2.10061	0.00140356	0.0669705	0.579729	0.612974	3.99992	2.22401
Ppp2r2c	2.59408	0.00142364	0.0677331	0.106903	0.0842794	0.803787	0.597591
Zfyve21	-0.756604	0.00145366	0.0689634	27.021	34.5923	23.587	20.4785
Cst7	3.27679	0.00149529	0.0707358	0.804122	0.304295	8.97016	4.19539
Aurka	0.916987	0.00157057	0.0740684	5.23147	3.61559	10.946	9.31022
Gpr65	3.2658	0.00157469	0.0740684	0.114963	0.0725072	1.41446	0.785459
Tgfb3	2.91591	0.00159184	0.0746633	0.0234367	0.155206	0.692052	0.917083
Cd226	2.55837	0.00159657	0.0746736	0.145896	0.0306721	0.598347	0.664533
Il7r	3.24884	0.00161965	0.0753345	0.119023	0	0.934432	0.459403
Cd48	2.77817	0.0016198	0.0753345	0.8002	0.883197	9.40773	4.65952
Cxcr6	2.20694	0.00167049	0.0774742	0.287419	0.427289	2.39119	1.60668
Cysltr2	2.6235	0.00168684	0.0780139	0.220854	0.235055	2.2644	1.15742
Cdk6	1.00946	0.00170211	0.0785009	0.963521	0.595179	2.17104	1.64223
Mthfd1l	1.2654	0.00171262	0.0787663	0.732975	1.16699	3.29934	2.23189
Knstrn	0.916419	0.00175085	0.0803015	2.52093	1.73052	5.08115	4.64008
Nucks1	0.810919	0.00178154	0.0814832	4.93567	3.40798	9.90998	7.85654
Defa35	2.63148	0.00181351	0.082587	1.19527	0.753856	8.17006	6.49601
Fam111a	1.15522	0.00181565	0.082587	1.32625	0.945564	3.43693	2.70405
Gm3336	-0.96122	0.0018331	0.0831524	16.739	14.2067	9.0403	10.1401
Cd160	2.5405	0.00184689	0.0835491	0.69023	0.454254	5.39075	2.74003
Il17rc	-0.65838	0.0018661	0.084188	78.2178	77.9854	57.851	61.562
Mcm3	1.0206	0.00188535	0.0848254	4.92371	3.1187	11.4052	8.42641
Kifc5b	1.11259	0.00193407	0.0867818	1.47859	1.31772	4.41174	2.93479
Lyar	0.917477	0.0019708	0.0881904	4.85427	4.18624	10.5907	10.0604
Ly6d	4.94729	0.00199886	0.0889089	0.106568	0	2.4475	1.58858
Oaf	-0.967445	0.00200138	0.0889089	6.42374	7.13281	4.77425	3.6246
Arhgap45	1.46367	0.00200296	0.0889089	4.65662	2.06031	13.4773	9.10576
Fignl1	1.47341	0.0020095	0.0889608	0.557086	0.527029	2.27127	1.38914
Septin6	1.72589	0.00202083	0.0892236	0.577679	0.318798	2.26387	1.35299
Rcbtb2	1.27615	0.00205422	0.090051	0.417781	0.284573	1.1377	0.926377
Nolc1	0.727468	0.00206353	0.090051	9.76356	6.74341	17.5727	15.5513
Arhgap25	1.74114	0.00206371	0.090051	0.357629	0.236834	1.36403	1.04956
Crip1	-0.631757	0.00206976	0.090051	162.155	192.193	134.403	141.323
Carmil2	1.263	0.00207038	0.090051	0.722494	0.54681	1.96748	1.7232
Qk	2.29319	0.0020722	0.090051	0.0445367	0.0368671	0.287679	0.197094
Lmnb1	0.730795	0.00208194	0.0902375	18.7643	14.0546	37.0617	29.0288
Itln1	2.04749	0.00210771	0.0911158	179.142	145.416	1060.89	574.377
Jade2	0.923988	0.00211604	0.0912375	1.08319	0.71802	2.27255	1.87418
Prkd3	1.3159	0.00212495	0.0913838	0.295066	0.258721	0.926775	0.744254
Stap1	2.82968	0.0021368	0.0916552	0.0510291	0.0482759	0.324384	0.522965
Prrt1	1.36048	0.00218305	0.0931964	2.47555	0.81319	4.99174	5.25347
Samd5	1.78419	0.00218398	0.0931964	0.171814	0.184217	0.845569	0.640296
Serpinh1	2.47443	0.00219065	0.0932406	0.129818	0.245628	1.62385	0.907108
Cenpe	0.943418	0.0022032	0.0935342	2.06954	1.45318	4.76058	3.47064
C1qtnf12	-0.742678	0.00221827	0.0939332	44.693	44.1486	37.4205	26.9843
Coro1a	2.20265	0.00224154	0.0946764	2.22219	1.34762	13.1096	6.95424
F2r	2.13868	0.00226013	0.0952189	0.356504	0.314785	2.33934	1.26215
Slc2a9	-0.75337	0.00228132	0.0956743	7.50281	9.85752	6.47394	5.95834
Cda	-0.67661	0.0022825	0.0956743	128.161	149.003	122.087	88.0717
Klhl6	2.59013	0.00229912	0.0961274	0.182338	0.115	1.27126	0.906019
Myo5a	2.09944	0.00233937	0.0973422	0.048205	0.0557384	0.24163	0.294418
Csf2rb2	3.03918	0.00233993	0.0973422	0.0669084	0.0316492	0.466486	0.514277
Gpr68	1.42	0.00239207	0.0992618	0.254727	0.429579	1.19911	1.0112
Mis18bp1	1.18894	0.00239886	0.0992947	0.52593	0.478779	1.59532	1.18338
Dcn	1.11122	0.00242751	0.100207	0.74696	1.1435	2.23908	2.66981
Kif15	0.974844	0.002433	0.100207	1.20872	0.871244	2.9035	2.06457
Smc4	0.69326	0.00245612	0.100908	8.33954	8.60944	18.6987	14.5044
Rasgrp2	2.02935	0.00247543	0.101344	0.076828	0.0545121	0.351846	0.298243
Hmmr	1.00395	0.00247898	0.101344	2.20443	1.36731	4.99338	3.71317
Dek	0.715699	0.00248909	0.101507	11.0528	9.32604	22.6035	17.9744
Slc16a12	2.03233	0.00250121	0.101547	0.209149	0.179877	1.0605	0.868003
Pld4	2.5804	0.00250234	0.101547	0.137412	0.0866651	0.90168	0.72546
Rhoh	1.73284	0.00252425	0.102186	0.0996735	0.152324	0.622603	0.392882
Acy1	-0.661587	0.00253505	0.102373	56.6714	59.5568	50.1895	38.8272
Ccr9	2.32187	0.00254413	0.102489	0.216376	0.212013	1.72409	0.885562
Chst10	4.09803	0.00255554	0.102534	0.0132542	0	0.14133	0.135834
Top2a	1.06661	0.00255762	0.102534	6.87038	4.56893	17.1369	11.9987
Il2rg	2.39423	0.00256877	0.10272	0.16608	0.251391	1.44398	1.20691
Adamtsl5	-0.647251	0.00257466	0.10272	22.0296	27.3697	17.3533	20.6026
Stat4	2.86598	0.00266945	0.106245	0.0819075	0.0581162	0.806202	0.438787
Cd69	2.62106	0.00268028	0.10642	0.669958	0.253524	4.66596	2.29244
Arhgap15	3.64457	0.00271173	0.107412	0.0269743	0	0.228628	0.184295
Tagap	3.54107	0.00272949	0.107857	0.102969	0.0974138	1.98479	0.863402
Tmem229b	0.958736	0.00275169	0.108476	1.60852	2.01312	4.26045	4.23044
Ptma	0.673873	0.00281236	0.110604	234.226	166.23	421.251	353.479
Adap1	-0.632468	0.00282475	0.110828	50.6017	53.5451	38.068	42.9032
Fam189b	1.25402	0.00286764	0.112245	1.08641	0.637234	2.95851	2.0446
Cndp1	-0.942538	0.00289114	0.112897	2.25645	3.04227	1.59592	1.72461
Map4k1	1.43421	0.00291175	0.113435	1.82949	0.560676	4.43844	3.43297
Gpr132	2.25004	0.0029294	0.113855	0.408844	0.497295	3.4493	1.79571
Ciita	-0.718686	0.00297031	0.114987	5.57957	4.9796	3.68308	4.0595
Wdr43	0.748311	0.00297524	0.114987	5.21381	4.5555	10.4871	9.37477
Lpxn	1.78795	0.00297936	0.114987	0.753	0.628564	3.70583	2.10464
Actn2	3.0161	0.00299376	0.115274	0.0417847	0.0790605	0.736877	0.44769
Tdp1	1.23317	0.00306858	0.117881	0.476433	0.384997	1.2375	1.21142
Car4	-0.631787	0.00313549	0.120172	80.9399	88.7819	55.4407	76.1984
Traf5	1.83627	0.00315854	0.120776	0.276199	0.163311	1.18938	0.723732
Dna2	0.999331	0.00318162	0.121378	1.37585	0.803938	2.81023	2.4757
Smpd5	2.18772	0.00325576	0.123921	0.295157	0.279232	1.72495	1.44369
Cndp2	-0.604896	0.00330068	0.125343	174.397	186.383	148.281	138.35
Plk1	0.724612	0.00333096	0.126203	13.3767	13.3371	25.9957	27.2767
Prc1	0.86503	0.00334825	0.126568	1.45559	1.11259	3.22599	2.45182
Arg2	-0.698168	0.00337265	0.127137	82.3957	98.5408	80.5179	54.7292
Kif14	1.17036	0.00338524	0.127137	0.382731	0.369322	1.13015	0.919973
Cenpn	1.60258	0.00338633	0.127137	0.553609	0.341569	2.03354	1.27824
Fancd2	1.42613	0.00340249	0.127455	0.229758	0.311867	1.05699	0.707324
Topbp1	0.763323	0.00341895	0.127782	2.77566	1.93769	5.43395	4.2771
Hyls1	1.33908	0.00345361	0.128787	0.464828	0.376928	1.53597	1.05173
Prxl2b	-0.676146	0.00347447	0.129274	93.646	78.1492	70.8595	59.4116
Kif18b	1.22064	0.00353409	0.130956	2.17527	0.944958	5.025	3.8258
Fes	1.15544	0.00353672	0.130956	0.765675	0.872194	2.20453	2.1983
Aldh1l1	-0.638705	0.00354341	0.130956	36.8166	30.329	24.2796	27.7581
Cep192	0.803242	0.00357902	0.131882	1.22575	1.05748	2.71929	2.1124
Ptpn13	2.11714	0.00358439	0.131882	0.0655152	0.0433863	0.317054	0.256362
Apobr	2.10092	0.00361394	0.132674	0.146866	0.218337	1.03255	0.860077
Pus7	0.943302	0.00363107	0.133008	0.975657	0.895869	2.36158	1.99621
Cd3d	1.56573	0.00364385	0.133181	1.04842	0.661233	3.76228	2.40125
Pik3cg	1.60266	0.00367303	0.133884	0.169375	0.204747	0.872158	0.508473
Pear1	1.90672	0.00367923	0.133884	0.198772	0.0663696	0.527481	0.675397
Pitpnm2	1.2055	0.00368984	0.133975	0.283982	0.251139	0.840581	0.655692
Prkcb	3.14971	0.0037255	0.134974	0.0310887	0.0490189	0.595001	0.270334
Cd200r2	2.0062	0.00376015	0.135568	0.634292	0.257173	1.74662	2.57486
Nr1h3	-0.694997	0.00376421	0.135568	18.6946	22.0403	15.2047	15.1556
Slain1	1.32593	0.00377146	0.135568	0.917444	0.639538	2.57441	2.15938
Ptp4a3	1.12334	0.00377464	0.135568	0.525694	0.38503	1.26576	1.13754
Cip2a	0.850788	0.00384237	0.137701	2.17452	1.89895	4.43619	4.44148
Mybbp1a	0.643247	0.00386055	0.138054	11.067	8.72494	19.6569	17.7703
Etv5	1.58214	0.0039126	0.139614	0.405804	0.347347	1.39482	1.33227
Atp1a3	3.63474	0.0039252	0.139762	0.0133076	0.0251791	0.382037	0.198372
Pvrig	2.76036	0.00395326	0.14046	0	0.55562	2.52909	1.98352
Nuf2	1.04709	0.0039684	0.140696	0.825249	0.792553	2.44094	1.61927
Zwilch	1.06011	0.00399335	0.141277	1.29583	1.03327	3.24941	2.63879
Slc12a2	0.82004	0.00403062	0.142292	7.30423	5.12422	15.2103	11.4389
Wipi1	1.09828	0.00409162	0.144138	1.04277	1.12258	2.55121	3.03181
Defa40	2.47303	0.00411087	0.144496	4.11878	4.48104	39.1891	18.9949
Ipo5	0.726254	0.00411923	0.144496	8.62757	6.44967	17.1552	13.1218
Cybb	2.69513	0.00413154	0.144621	0.0409537	0.0645736	0.537468	0.292525
Dkc1	0.780343	0.0041554	0.14515	5.0023	3.03966	8.71113	8.03039
Usp11	1.19939	0.00420446	0.146441	0.837769	0.570649	2.14397	1.7796
Fgl2	0.733524	0.00421007	0.146441	6.4886	10.0196	18.0783	15.0741
Pde7a	0.826309	0.00423578	0.146612	1.86243	1.16172	3.39102	3.10806
Terf1	0.911274	0.00423781	0.146612	2.09916	1.35107	4.33275	3.54276
Gem	1.7233	0.00424153	0.146612	0.263786	0.926913	2.2564	2.45761
Mcm7	0.975641	0.00429474	0.147963	6.64602	3.67756	13.8413	10.8317
Tiam1	0.922921	0.00429851	0.147963	0.867985	0.634528	1.97405	1.48502
Sox4	0.789386	0.00435293	0.149526	3.20784	3.01912	6.80853	6.20837
Ticrr	0.981812	0.00438573	0.150341	0.776464	0.434746	1.6377	1.26966
Polr1a	0.78886	0.00441869	0.151157	1.34248	1.14999	3.05693	2.1717
Dlgap5	0.904042	0.00443962	0.151299	1.28163	1.09124	3.14417	2.247
Grap	2.28388	0.00444111	0.151299	0.26532	0.292839	2.06744	1.23595
4930503L19Rik	1.26358	0.00448893	0.152614	0.863687	0.314265	1.90731	1.53507
Ephb3	0.944761	0.00459313	0.155837	1.25359	0.903583	2.49715	2.52496
Inpp4b	1.87483	0.00462167	0.156325	0.0910223	0.252593	0.9656	0.559698
Zfp36l2	0.600597	0.00464233	0.156325	32.4782	24.5425	55.6747	49.0715
Trim59	1.00515	0.00464434	0.156325	2.27073	1.94682	6.18906	4.09893
Myo7a	-0.606916	0.00464529	0.156325	15.3677	18.1732	13.294	13.2771
Fmnl3	2.78307	0.00470623	0.158055	0.0473729	0.059756	0.55695	0.338376
Gstp1	-0.749868	0.0047405	0.158784	101.515	138.291	91.6269	80.5972
Exo1	1.30498	0.00475754	0.158784	0.433054	0.151407	0.90346	0.850781
Defa17	1.96122	0.00476548	0.158784	7.58913	8.12436	48.8162	25.6773
Hspd1	0.57772	0.0047663	0.158784	80.847	74.4125	159.68	121.316
Il16	2.26602	0.00477986	0.158903	0.0705665	0.0572221	0.446512	0.300547
Plk4	0.994847	0.00478906	0.158903	1.08722	0.645589	1.95433	2.21984
Baiap2l2	-0.580081	0.00484272	0.160362	144.651	164.865	125.109	124.748
Septin11	0.739073	0.00491856	0.162243	3.6747	2.44697	5.92526	6.42609
Knl1	0.919982	0.00491912	0.162243	1.02102	0.693712	2.29163	1.65172
Ier5	-0.631197	0.00493341	0.162391	38.8688	36.9548	33.1918	26.1337
Agpat2	-0.618633	0.00494368	0.162406	76.7552	72.5084	64.5757	53.1648
Plod2	3.61319	0.00500883	0.16422	0.0147045	0.0278222	0.253284	0.369892
Tmem120a	-0.610626	0.0050531	0.165344	73.6035	92.3517	71.4994	59.9064
Dtx3	1.18682	0.00507275	0.16566	1.3872	1.22487	3.71693	3.47517
Tgfbi	-0.702247	0.00510816	0.166488	73.5465	57.8627	53.0824	44.7993
Troap	1.26901	0.00514354	0.167312	1.05865	0.447495	2.19858	2.20347
Nup93	0.751214	0.0052046	0.168966	4.54449	2.96017	8.11202	7.20122
Ncapg2	0.91022	0.00522603	0.16927	0.861549	0.611299	1.94335	1.41955
mt-Co3	-0.593725	0.00523443	0.16927	1097.67	983.819	966.795	706.842
Tatdn3	-1.44473	0.00528944	0.170419	2.73205	4.52314	1.56398	1.64389
Psip1	0.88202	0.00529606	0.170419	1.79416	1.52025	4.12059	3.285
Rorc	-0.672417	0.00530082	0.170419	11.7626	13.7625	8.97205	10.3155
Fmo4	-0.636421	0.00535113	0.171703	19.9981	24.8275	19.175	15.7024
Mettl1	1.10991	0.0054311	0.173932	1.74556	1.00631	3.42282	3.76078
Erfe	1.19188	0.00547639	0.175003	1.38012	0.826028	3.41918	2.70284
Zdhhc18	0.775021	0.00548568	0.175003	2.65172	3.14975	5.92094	6.0528
mt-Co1	-0.616518	0.00551571	0.175622	129506	109122	84484.5	103129
H2-Aa	-0.578098	0.00555293	0.176468	90.5385	114.626	90.0848	76.0472
Tgfbr2	0.893046	0.00561399	0.178067	0.949075	1.28267	2.95499	2.0662
Ncapd2	0.855954	0.00564674	0.178763	6.43957	4.65588	14.2063	10.1957
Acpp	0.748676	0.00569094	0.179819	2.37968	2.08755	4.79102	4.29306
Pacs1	1.17998	0.00571402	0.180138	0.499898	0.584936	1.71567	1.2624
E2f8	0.804598	0.0057228	0.180138	2.4909	1.77772	4.74341	4.28855
Asns	0.722689	0.0057562	0.180845	8.29102	5.53994	13.9341	13.6934
Pa2g4	0.605732	0.00580341	0.181781	26.721	20.5445	45.5978	41.492
Cd27	2.18153	0.00580808	0.181781	0.102173	0.451083	1.95548	1.07884
Ndrg1	-0.65894	0.00581891	0.181781	8.16184	9.14296	7.06931	6.18187
Tmem123	0.723727	0.00584793	0.182343	6.14604	5.33191	13.1364	9.86027
Dgka	-0.687981	0.00586887	0.182488	51.2482	63.6203	36.7778	48.8943
Kcna3	2.09261	0.00587462	0.182488	0.583602	0.0394367	1.60704	1.63117
Dhrs11	-0.580379	0.00598891	0.18569	179.891	157.645	134.976	137.738
Evpl	-0.643583	0.00600932	0.185974	13.0157	16.3905	10.1055	12.5313
Nat10	0.756867	0.00605572	0.186756	2.50007	1.5629	4.20971	4.1044
Marcks	0.689153	0.00605714	0.186756	7.03158	5.57747	11.8564	12.7008
Spink1	-0.667067	0.00609091	0.187448	83.0931	76.552	68.6912	53.1977
Pola1	0.993596	0.00611456	0.187827	0.809688	0.417046	1.65296	1.31594
Mvp	-0.567349	0.00619099	0.189823	43.6299	47.1177	36.8015	37.1136
Pip4k2b	1.08191	0.00621105	0.190086	0.959848	0.59096	2.13696	1.8453
Apobec3	0.7793	0.00625209	0.19083	1.35862	1.35673	3.17808	2.46907
Scin	-0.59923	0.00625842	0.19083	39.1277	50.7978	38.7079	33.0304
Chchd7	-0.685454	0.00635786	0.193506	9.21754	10.4384	7.5926	7.16856
Notch2	0.858114	0.00639459	0.194266	1.03686	0.577418	1.75522	1.78814
Gpsm3	2.87897	0.00650638	0.197033	0.118074	0.223406	1.598	1.43007
Clec2d	-0.637531	0.00650945	0.197033	43.3363	49.0988	34.0984	37.513
Cit	0.943123	0.00653366	0.197405	0.676135	0.566551	1.743	1.16088
Dqx1	-0.58494	0.00661095	0.199376	34.3907	41.2668	29.9965	30.8309
Bora	0.8282	0.00665035	0.200183	2.26181	1.67398	4.10168	4.34354
Ubap2	0.641728	0.00666189	0.200183	8.50323	6.34184	14.1118	13.9062
Prrc2b	0.638513	0.00671024	0.201271	3.59049	2.99715	6.39827	6.00816
Xpo5	0.696427	0.00672882	0.201463	3.36381	2.59178	6.27676	5.41712
Gng2	1.33756	0.00678724	0.202845	0.487639	0.529674	1.46659	1.63218
Esrra	-0.565206	0.0068122	0.203092	64.1441	68.2453	54.2929	53.7365
9930111J21Rik2	1.98386	0.00682002	0.203092	0.124291	0.0748269	0.435597	0.515829
Hpgds	1.38872	0.00686507	0.204066	0.357869	0.256839	0.860368	1.08073
Khk	-0.695409	0.0068818	0.204197	116.172	151.061	114.288	85.5021
Kif20a	0.981329	0.00694084	0.20558	2.54053	1.52161	5.66683	4.0868
Fubp1	0.618979	0.00696777	0.206009	3.28399	2.43415	5.43346	5.19465
4930523C07Rik	2.3436	0.00701098	0.206918	0.031108	0.0515018	0.31257	0.195631
Kif22	0.782355	0.00702551	0.206977	2.71673	1.88172	5.47805	4.1281
Nop56	0.657345	0.00710162	0.208848	7.52438	5.16039	13.2003	11.065
Fabp6	-0.872658	0.00714356	0.209513	727.482	604.297	335.758	537.901
Noc2l	0.664122	0.00714952	0.209513	7.16628	4.81426	12.1782	10.8317
Rnase6	inf	0.0071722	0.209806	0	0	0.658384	0.221579
Glud1	-0.56446	0.00719081	0.209979	115.86	133.822	115.346	89.0988
Slc7a6	1.1609	0.00724418	0.211165	0.659275	0.820664	1.84997	2.13363
Tacc3	0.949618	0.007295	0.212273	4.26343	2.51296	9.15451	6.75883
Pdia2	2.25609	0.00731528	0.21249	0.32249	0.217922	1.6249	1.50227
Vav1	1.00877	0.00736917	0.21368	1.18242	1.62709	3.36807	3.44508
Niban1	1.09073	0.00743491	0.214848	0.644605	0.396387	1.26895	1.41132
Lin9	1.21018	0.0074354	0.214848	0.788049	0.310638	1.75961	1.33584
Mmp25	inf	0.00746631	0.215365	0	0	0.245271	0.125367
Mtmr4	-0.57155	0.00751977	0.21653	29.059	36.7711	29.4944	24.0784
Ccdc3	1.71864	0.00754048	0.21675	0.326648	0.44949	1.705	1.38331
2200002D01Rik	-0.554549	0.00760888	0.218337	139.867	143.303	106.74	125.539
Pole2	1.46427	0.00764025	0.218781	0.715532	0.390535	1.85101	1.84608
Mgst3	-0.692134	0.00765078	0.218781	190.519	248.616	188.106	140.937
Mki67	0.88912	0.00768533	0.21939	11.6396	6.68748	23.1538	18.0909
Abat	-0.578649	0.00771403	0.21951	17.3452	18.5005	14.8147	14.1769
Trib2	2.48655	0.00771605	0.21951	0.0731594	0.0865152	0.570076	0.511203
Prkcq	2.04178	0.00774279	0.219892	0.0783795	0.0953365	0.523502	0.344255
Odf2	0.703382	0.00779043	0.22047	1.83049	1.94346	4.07157	3.36614
Prpf31	0.811284	0.00779751	0.22047	2.11372	1.58595	3.9697	3.88426
Pde4a	1.58623	0.00780306	0.22047	0.145005	0.195973	0.637168	0.598285
Melk	1.14469	0.00784773	0.220549	3.89496	1.9686	9.2999	6.48714
Mthfd2	1.17098	0.00786593	0.220549	2.00092	1.1831	5.27804	3.453
Defa23	3.03681	0.00787026	0.220549	16.2045	17.3378	238.931	97.2337
Rpa1	0.925577	0.00787652	0.220549	3.29768	2.86426	8.56933	5.65472
Ccdc102a	2.67439	0.00788333	0.220549	0.126656	0.0898666	0.909017	0.767009
Ccl25	-0.572141	0.00788577	0.220549	59.1267	56.1482	55.3026	38.8047
Ctps	0.947408	0.00790219	0.220635	1.88891	1.42507	4.62845	3.14099
Lfng	1.10164	0.00793179	0.221089	1.70917	1.25763	3.55673	4.1284
Kif2c	0.913782	0.00796781	0.221719	1.65369	1.16906	3.77115	2.69199
Tbc1d2b	0.741844	0.00806907	0.22416	1.66701	1.76461	3.49596	3.43361
Stip1	0.595854	0.00811873	0.225162	28.322	21.7055	47.1093	44.3984
Baiap2	1.1906	0.008203	0.226808	0.635308	0.495851	1.69358	1.43535
Fanci	1.44468	0.00820548	0.226808	0.315828	0.233834	1.10379	0.716428
Jaml	1.34605	0.0082425	0.227452	1.86226	1.2067	5.94259	3.5651
Arhgef19	-0.688745	0.00828115	0.228138	17.9619	24.5431	16.6647	15.1673
Sema4g	-0.542848	0.00832311	0.228913	56.5652	62.347	50.0086	48.5465
Prps2	0.75127	0.00834617	0.229167	3.62347	3.1181	7.37149	6.37031
Faah	-0.569709	0.0083882	0.229939	22.7516	27.7094	23.352	17.8119
Dennd4b	1.17273	0.00842379	0.230533	0.539006	0.447739	1.38025	1.31056
Gna11	-0.540046	0.00851717	0.232704	187.485	197.564	163.767	156.14
Bcl7a	0.850594	0.00860246	0.233461	0.902312	0.727165	2.04901	1.51785
Pdzd3	-0.590142	0.00860562	0.233461	33.7166	37.9146	27.5667	29.7967
Hes2	-0.904803	0.00860638	0.233461	9.5276	13.7051	6.68087	8.23254
Hspg2	0.671009	0.0086196	0.233461	1.84512	1.55218	2.94745	3.57341
Anp32e	0.618887	0.00862369	0.233461	10.6723	9.36031	20.0609	17.1933
Stx11	2.52726	0.00863623	0.233461	0.0941868	0.0534631	0.633495	0.403655
Adh4	-1.0944	0.0086439	0.233461	11.2641	15.3121	10.0466	5.0944
Naprt	-0.571297	0.00865766	0.233461	65.0122	66.5606	56.4328	50.643
Tmed6	1.44554	0.00868731	0.233879	1.18338	2.66965	6.79456	5.85184
Ttf2	0.930672	0.0087106	0.234022	0.857765	0.655055	1.90727	1.58868
Abcg3	2.33403	0.00872087	0.234022	0.178674	0.0422584	0.732774	0.624244
Def6	1.62238	0.00890728	0.238613	0.652808	0.168433	1.72807	1.35463
Haus4	0.972387	0.00893276	0.238613	2.60065	1.48251	5.41491	4.31782
Cdca3	0.680339	0.00893519	0.238613	9.26761	5.88868	15.3621	14.0727
Cldn3	-0.548941	0.00896046	0.238902	255.682	273.225	230.536	206.528
Ntn4	-0.84369	0.00897994	0.239037	4.5355	4.25069	3.59849	2.34974
Iqsec1	0.895989	0.00901333	0.239181	0.427742	0.456423	0.950558	1.03336
Gart	0.690098	0.00901425	0.239181	3.89959	3.10592	7.34537	6.34721
Esrrg	0.957001	0.00905849	0.239555	0.906788	0.79745	2.19991	1.80864
Lmbr1l	-0.60891	0.00906032	0.239555	17.5644	16.4265	14.407	12.5669
Vrk1	0.827629	0.00907174	0.239555	1.91947	1.318	3.87256	3.1007
Rif1	0.689466	0.00918358	0.242122	1.97763	1.29251	3.44238	2.95363
Higd1a	-0.771857	0.00923262	0.242935	5.50311	6.73598	4.19296	4.44671
Kif18a	1.18355	0.00925513	0.242935	0.266116	0.305161	0.879727	0.691206
Abcc4	1.45794	0.00925845	0.242935	0.248197	0.246546	0.783783	0.855579
Cyp4f14	-0.536555	0.00933635	0.244592	308.362	361.183	301.859	256.327
Grk6	0.604591	0.00944297	0.246994	9.32116	7.58655	17.5817	13.6065
Tnfaip2	1.97378	0.0095735	0.250013	0.079541	0.195649	0.52194	0.770702
Nedd4	0.549383	0.00960784	0.250246	9.5325	7.42884	15.7255	14.3271
Txn1	-0.551243	0.00961884	0.250246	406.466	360.555	345.836	288.236
Ddx43	3.1803	0.00962775	0.250246	0.035925	0.10196	0.766142	0.736346
Parp1	0.66115	0.0098448	0.255377	4.1643	4.06716	8.60071	7.1594
Naa50	0.617797	0.009856	0.255377	7.26679	6.45513	13.8378	11.6652
Smchd1	0.650963	0.00992677	0.256809	1.34512	1.09236	2.32054	2.30678
Sult2b1	-0.557763	0.0100097	0.258053	21.7385	27.5158	18.6375	21.637
Rassf7	-0.574845	0.0100256	0.258053	42.9928	45.8967	36.6833	35.3912
Myo1a	-0.516585	0.0100283	0.258053	571.849	656.699	509.413	526.41
Arid5a	1.00866	0.0100555	0.258053	0.360393	0.323004	0.949056	0.71866
Naip5	-0.550381	0.010069	0.258053	66.458	55.8241	53.9115	47.1972
Parvg	1.94277	0.0100807	0.258053	0.333568	0.0728239	1.2207	0.693268
Map3k8	2.19932	0.010084	0.258053	0.105621	0.0999227	0.63532	0.508422
Asf1b	1.01054	0.010102	0.258116	2.13646	1.53996	4.67308	4.29691
Far1	1.17409	0.0101323	0.258187	0.393725	0.307298	0.920402	0.990421
Slc38a1	0.635394	0.0101463	0.258187	1.74342	1.41871	3.02228	2.91858
Cd8b1	3.84505	0.0101628	0.258187	0	0.252895	3.20125	1.19545
Pinx1	1.24834	0.0101672	0.258187	1.46676	0.963626	3.17482	3.79593
Tldc2	-0.752893	0.0102886	0.260871	35.1285	30.3077	24.1467	22.8175
Ccs	-0.723294	0.0104465	0.264469	14.1488	14.9849	12.6637	8.74654
Cisd3	-0.635641	0.0104979	0.265364	68.1502	56.7292	55.1186	42.3881
Plac8	-0.524175	0.0105361	0.265924	617.06	707.635	587.999	525.248
Polr1b	0.748576	0.010564	0.266222	2.2946	1.61517	4.31317	3.65209
Klhl25	1.06037	0.010585	0.266345	1.04865	0.914265	2.39491	2.54786
Lrrc8c	1.99358	0.010683	0.268403	0.217535	0.107799	1.05359	0.530806
Adamts10	1.46194	0.0107958	0.270829	0.52832	0.245364	1.04003	1.53036
Rangap1	0.653712	0.0108505	0.271787	11.0867	7.29572	18.8963	16.1773
Pprc1	0.683682	0.0109132	0.272945	3.0786	2.4231	5.48502	5.2075
Ssrp1	0.572469	0.0109357	0.272998	15.0426	11.1399	25.199	21.9808
Slc22a1	-0.637139	0.0109483	0.272998	25.8389	29.8025	26.3877	17.0382
Mif	0.84871	0.0109806	0.273129	28.2026	17.7202	57.7883	42.7349
Trmt6	0.769652	0.0109865	0.273129	1.89969	2.08977	4.39678	3.8279
Xlr4c	3.37364	0.0110228	0.273437	0.0710452	0.033606	0.757561	0.562621
Slc44a2	1.21873	0.011032	0.273437	1.14219	0.345782	2.21101	2.0006
Ppp1r18	1.04939	0.0110985	0.274296	0.863207	1.49427	3.51004	2.39556
Alox15	2.52513	0.0110997	0.274296	0.0969272	0.152829	0.795033	0.933144
Mroh7	-0.659698	0.0111412	0.274909	5.5005	7.53212	4.95882	4.98615
H2bc4	-0.571355	0.0112107	0.276214	67.0094	64.1726	48.8878	57.5104
Pla2g2f	1.02304	0.0112347	0.276393	2.15505	3.7124	6.27911	8.03118
Acad11	-0.593162	0.0113617	0.279104	6.31184	7.58661	6.21928	4.93062
Hvcn1	2.65806	0.0115392	0.283044	0	0.147365	0.638838	0.476841
Cd37	1.32338	0.0115617	0.283176	1.55331	0.383349	3.17598	2.72656
Igsf9	-0.552045	0.0115834	0.283288	39.7272	36.2224	36.3429	26.511
Marveld1	1.84963	0.0116036	0.283363	0.165794	0.191704	0.619512	0.926793
Limd2	1.03048	0.0117006	0.285139	1.02664	1.07242	2.85959	2.33144
Rab8b	0.692011	0.0117215	0.285139	3.1661	3.64504	7.25497	6.05559
Zdhhc8	1.4423	0.011728	0.285139	0.423469	0.154085	1.10883	0.804242
Tyms	0.785713	0.0117475	0.285188	1.80996	1.09637	3.2896	2.79025
Hyal2	-0.601194	0.0117644	0.285188	15.3131	16.9242	13.0541	12.6068
Cmbl	-0.584505	0.0119164	0.2881	49.8324	55.7297	47.4052	37.8163
Atp10a	2.88399	0.0119193	0.2881	0.0425737	0.0268511	0.302645	0.317317
Arl4d	-1.11831	0.0119639	0.288266	18.6455	29.8515	13.5526	13.3627
Aspa	-0.623508	0.0119669	0.288266	24.6089	33.3722	22.7083	22.6668
Prpf19	0.576204	0.0119925	0.288266	6.68891	5.28709	11.4108	10.2105
Heatr1	0.679364	0.0119959	0.288266	2.32957	1.73436	4.29515	3.5953
Prmt5	0.668407	0.0120323	0.288269	5.24837	3.48701	8.75769	8.06249
Tac1	0.985979	0.012044	0.288269	1.16632	1.67716	2.98478	3.78146
Kti12	0.822769	0.0120482	0.288269	5.59726	3.72971	10.6593	9.34131
Nup205	0.609584	0.0121038	0.289182	3.37389	3.3853	6.5411	5.92951
Tesc	2.42736	0.0122317	0.291817	0.0498344	0.377165	1.55329	1.20716
Ftl1	-0.524996	0.0122713	0.291929	149.875	191.16	148.364	137.76
H2-Ab1	-0.519283	0.0122717	0.291929	199.606	242.23	203.053	169.743
Traf1	1.43602	0.0122957	0.292081	0.287693	0.23815	1.11351	0.619832
Angptl4	-0.701643	0.0123926	0.293581	5.62014	7.58348	5.21592	4.58942
Zfp773	1.51325	0.0123943	0.293581	0.276385	0.0909471	0.729386	0.548587
Nop58	0.606488	0.0124522	0.294392	2.91115	2.98417	5.72475	5.12921
Ptpn7	2.39632	0.0124807	0.294392	0.129935	0.0122925	0.61815	0.302642
Olfm4	1.18965	0.0124879	0.294392	90.5557	59.8145	259.652	158.212
Arrdc3	0.647518	0.0124997	0.294392	3.8593	2.84904	6.26881	6.43671
Itgb3	2.6278	0.0125322	0.294738	0.0134361	0.0762671	0.352665	0.312951
Aldh2	-0.533295	0.0125845	0.295548	36.9055	40.109	33.7855	30.5361
Adh6a	-0.562362	0.0127032	0.297696	203.955	267.93	207.739	178.395
Maoa	-0.713357	0.0127119	0.297696	175.317	231.578	175.795	124.834
Cyth3	0.850827	0.0128533	0.300439	0.831764	0.635869	1.57123	1.62814
Plcd1	-0.58335	0.0128653	0.300439	19.8408	19.5949	15.8537	15.9297
Ms4a8a	-0.535164	0.0129995	0.303145	83.6594	87.2106	72.2073	70.2063
Slc7a9	-0.517702	0.013035	0.303545	92.175	102.759	82.1184	82.2053
Cox7a1	-0.843234	0.0132636	0.307851	25.7866	35.191	24.9194	16.2926
Nup43	1.1574	0.0132895	0.307851	1.26982	0.673906	3.17547	2.10642
Cbx3	0.700306	0.0132946	0.307851	2.395	2.06549	4.85148	3.9326
Hcfc1	0.543169	0.0132955	0.307851	10.8687	9.34917	17.4642	18.1226
Tspyl3	2.01075	0.0133129	0.307851	0.258094	0.122084	1.24902	0.625192
Spdl1	0.995659	0.0134393	0.31034	1.42074	0.91051	2.87577	2.75407
Krt19	-0.502241	0.0135309	0.311865	791.454	660.481	583.34	653.789
Mgst1	-0.650056	0.013543	0.311865	58.3325	75.1577	59.9292	43.1177
Nup133	0.753513	0.0135933	0.312588	1.68071	1.04579	3.03472	2.54322
Hmgb1	0.56714	0.0136999	0.314603	14.8218	11.1998	26.1274	20.6474
Cenps	1.9021	0.0137777	0.315952	0.498396	0.157168	1.66928	1.31563
Emd	0.699871	0.0138223	0.316537	5.63857	5.21514	11.2653	10.0664
Anxa6	0.861097	0.0140508	0.320946	1.73185	2.76482	5.48236	4.38675
Gpx4	-0.511202	0.0140595	0.320946	118.976	154.238	117.694	113.588
Trim44	0.731031	0.0140984	0.320946	2.163	1.78054	4.18197	3.74251
Tcf7	2.23227	0.0141042	0.320946	0.709087	0.22361	3.66205	1.71276
Noc3l	0.79031	0.0141224	0.320946	2.13318	2.05581	4.85668	3.91912
Pm20d1	-0.580032	0.0141311	0.320946	9.48775	7.67377	6.76432	7.1052
Gsta5	-3.33323	0.0141664	0.321305	0.812059	1.25713	0.181658	0.0687792
Cfdp1	0.654121	0.014304	0.323982	16.9611	12.2255	29.37	26.2742
Tnf	2.41256	0.0143855	0.324691	0.386999	0.137295	1.15069	2.2084
Tmem25	-1.10271	0.0143926	0.324691	2.27097	1.82151	1.27557	1.0349
Upk3b	1.80133	0.0143941	0.324691	0.336911	0.0637467	0.994849	0.711485
Arl4a	-0.606891	0.0144673	0.325899	14.0844	19.1296	13.6384	12.6808
Mcm4	0.747599	0.0145545	0.327418	6.07517	3.95002	11.597	8.85027
Ncf4	3.01041	0.014614	0.32831	0.117752	0.037133	0.901457	0.621669
Mphosph9	0.877898	0.0147203	0.32952	0.779502	0.544304	1.58322	1.36602
Dtwd1	1.68492	0.0147531	0.32952	0.469846	0.944553	2.21596	3.22834
Lbh	1.51538	0.0147702	0.32952	4.04825	3.68972	17.615	9.3371
Slc26a3	-0.771582	0.0147987	0.32952	23.2295	32.9996	22.0863	17.7336
Ndufa13	-0.610225	0.0148289	0.32952	35.4919	36.9347	32.3869	25.0953
Dusp2	2.8084	0.0148381	0.32952	0.118752	0.0748963	1.10392	0.553187
Il18rap	3.32293	0.014842	0.32952	0.0234853	0.0111091	0.154108	0.262567
Igfbp4	0.830121	0.0148864	0.32952	1.4543	1.86842	3.66698	3.4626
Adpgk	0.771283	0.0148961	0.32952	1.04791	0.75719	1.99656	1.73737
Lipe	-0.54386	0.0149019	0.32952	12.4197	15.305	11.4024	11.5334
Snrpd1	0.790123	0.0149101	0.32952	6.52993	4.16715	12.8673	9.61159
Abcc1	0.874593	0.0149182	0.32952	0.388762	0.397608	0.926467	0.817393
N4bp3	1.46221	0.0149266	0.32952	0.435959	0.522421	2.07402	1.13728
Pin4	-0.756056	0.0149856	0.330016	26.307	25.2333	19.0805	17.8148
Cd2	3.68665	0.0149889	0.330016	0.0910815	0	0.70973	0.721293
Phyh	-0.508625	0.0150371	0.330636	115.767	134.762	107.496	105.048
Tmem98	-0.539433	0.015063	0.330767	65.983	70.7828	60.2149	53.5583
H2-Q7	0.789318	0.015096	0.331051	1.91477	1.82905	4.46773	3.37736
Dapk2	0.683114	0.015198	0.332848	3.97681	2.88984	6.69719	6.6405
Ddx20	0.794743	0.0152445	0.333377	2.10563	1.82904	4.12937	4.11968
D130043K22Rik	-0.716429	0.0152706	0.333377	3.44136	4.194	3.13089	2.49216
Ttc27	0.89938	0.0152825	0.333377	2.061	1.17458	3.72727	3.58587
Dbi	-0.51512	0.0153337	0.334053	184.5	179.715	161.121	147.062
Umps	0.826188	0.0154667	0.336507	2.32125	1.63624	4.29327	4.19806
Mad1l1	0.805784	0.0155044	0.336599	2.3032	1.58281	4.68727	3.56287
Heyl	1.70855	0.0155375	0.336599	0.139562	0.190712	0.788595	0.520102
A4gnt	1.9479	0.0155474	0.336599	0.373857	0.0272066	1.06149	0.830589
Enpp4	1.21559	0.0155522	0.336599	0.486847	0.493478	1.35487	1.39314
Erh	0.621153	0.0157387	0.340042	8.87354	7.01953	15.8734	13.7411
Aamdc	-0.631501	0.0157524	0.340042	10.4874	9.13881	8.73789	6.6295
Fbxo5	1.06574	0.015784	0.34028	1.62294	1.42303	4.61047	3.13472
Prss12	1.4425	0.0159056	0.342456	0.700841	0.3171	1.64959	1.70336
Sap30l	-0.597042	0.0159431	0.342819	36.7156	39.4268	32.0366	28.8159
Ripor2	1.33215	0.0160414	0.344485	0.127395	0.152237	0.516969	0.337329
Nabp1	0.750328	0.0160936	0.345158	0.988981	1.4917	2.52543	2.50344
Gtse1	0.87006	0.0162119	0.346833	2.31324	1.86017	4.81467	4.41812
Plgrkt	-0.577183	0.0162136	0.346833	18.2824	15.1044	14.7905	12.3277
Fanca	0.851064	0.0162362	0.346869	0.877843	0.522261	1.46977	1.58513
Vav3	1.49312	0.016336	0.348212	0.132034	0.287294	0.758094	0.664266
Apex1	1.5528	0.0163589	0.348212	0.446056	1.10772	3.38431	2.12983
Tesk2	-0.605681	0.0163695	0.348212	9.27978	10.6754	9.07305	6.81281
Cyp24a1	-1.87093	0.0163833	0.348212	0.824045	0.463537	0.109607	0.311245
Cdk17	0.874074	0.0164548	0.349284	0.857572	1.05715	2.21681	2.02165
Prr15l	-0.506491	0.0164958	0.349343	43.3317	38.5273	31.1326	38.2996
Cdca7	0.954267	0.0164998	0.349343	9.3351	4.94279	19.4979	14.1647
Naf1	1.19412	0.0165938	0.350886	0.717525	0.800028	1.91275	2.26811
Ska1	1.56399	0.016658	0.351793	0.505009	0.252933	1.68127	1.05171
Igfbp6	1.60163	0.0167519	0.353326	1.49732	0.741992	5.38048	2.92287
Nup160	0.671997	0.016818	0.354109	1.86429	1.43836	3.1845	3.1787
Echdc2	-0.707657	0.0168318	0.354109	8.28573	8.78982	6.59721	6.04
Abce1	0.560219	0.016952	0.355808	7.0782	5.8093	11.8174	11.1714
Aspm	0.785907	0.0169555	0.355808	0.738821	0.530691	1.53747	1.12174
Ly6e	0.548621	0.0170201	0.356711	12.97	11.7151	22.6862	20.9855
Pdcd6	-0.51458	0.0170746	0.357401	53.1319	53.9418	45.6748	44.8499
Gpm6a	2.66319	0.0171798	0.359148	0.0739843	0.0699925	0.404564	0.68929
Gins2	1.09985	0.0172499	0.359738	0.851502	0.457705	1.8572	1.55058
Atg4d	-0.534523	0.0172515	0.359738	10.5766	12.0712	9.46319	9.40648
Dsn1	0.868983	0.0172946	0.359801	1.93843	1.31947	3.81981	3.39171
Chaf1a	0.742415	0.0172979	0.359801	1.25368	0.838701	2.19619	2.04403
Vwce	-0.738931	0.0173608	0.360657	2.76702	3.87707	2.71127	2.10417
Cbfb	0.619867	0.0174896	0.362877	5.96927	5.30234	11.4743	9.50956
Slc6a4	-0.547132	0.0175265	0.363187	15.0314	16.2731	13.3627	12.5207
Rtca	-0.634513	0.017602	0.363846	15.056	16.9168	13.5602	11.3554
Zfp619	1.91093	0.0176176	0.363846	0.146113	0.0502655	0.424914	0.470266
Kifc2	-0.667374	0.0176242	0.363846	4.89995	6.27616	4.20106	4.28334
Rbms1	1.06452	0.017648	0.363882	0.709855	0.370041	1.40215	1.3362
Pdcd1	inf	0.0177013	0.363937	0	0	0.504659	0.343932
Ptprs	0.828095	0.0177356	0.363937	0.407275	0.505395	0.989171	0.965864
Syde2	0.68632	0.0177775	0.363937	2.37129	1.85207	4.50068	3.73776
Lair1	3.00493	0.0177952	0.363937	0.0106069	0.0301038	0.278405	0.118585
Cnksr3	-0.647091	0.0177953	0.363937	7.54224	7.46763	6.4915	5.12096
H2ax	0.675766	0.0178009	0.363937	21.1392	13.3325	36.511	30.3161
Sra1	-0.544599	0.0178131	0.363937	25.4663	30.8065	23.1998	23.3372
Ttyh3	-0.538432	0.0178395	0.363937	13.4608	11.9428	9.75963	11.3325
Srm	0.918417	0.0178485	0.363937	2.82635	3.23677	6.99549	6.83714
Pik3c2b	-0.5362	0.0179149	0.364444	7.34011	7.24906	5.59349	6.53053
Gdf11	2.34012	0.0179173	0.364444	0.136633	0.0184659	0.560359	0.400078
Mcm6	0.605428	0.0180456	0.366602	9.65167	6.99288	17.2968	13.4408
Cd40lg	inf	0.0180843	0.366938	0	0	0.832431	0.472761
Evi2a	3.68119	0.0181519	0.36786	0.0345174	0.0326551	0.594561	0.450224
Mpnd	-0.514916	0.0181879	0.368138	52.1468	55.4836	46.1302	44.8341
Cd84	2.00299	0.0182839	0.369063	0.08856	0.071813	0.487727	0.294674
Bzw2	0.600936	0.018299	0.369063	4.2624	3.75528	8.21781	6.52306
Mfge8	0.709924	0.0183274	0.369063	2.24651	2.60469	5.05694	4.53222
Cd33	2.64897	0.0183342	0.369063	0.0102029	0.0675667	0.410069	0.180608
Tmx4	1.22737	0.0183496	0.369063	0.203541	0.158174	0.566443	0.460538
Gabbr1	0.956048	0.0183673	0.369063	0.796541	0.88882	1.625	2.30246
Arhgef3	0.661251	0.0184509	0.369678	3.52034	3.52923	6.37838	7.06543
Uck2	0.571572	0.0184751	0.369678	6.29764	4.65372	10.0574	9.63918
Lypd8	-0.486705	0.0184804	0.369678	1291.55	1181.39	1112.26	1022.37
Clic6	0.620653	0.0184872	0.369678	4.98326	3.98615	9.58723	7.15286
Enpep	-0.479937	0.0185099	0.369685	270.207	308.179	261.13	239.893
Ggt6	-0.612783	0.0185727	0.37017	17.2703	17.7413	13.7007	13.9368
Ppp3cc	1.23278	0.0185994	0.37017	0.637479	0.67847	2.11332	1.63328
Fahd1	-0.524941	0.0186013	0.37017	80.2015	78.7769	71.877	61.8332
Gm32742	1.51615	0.0186974	0.371467	0.148965	0.13212	0.641478	0.338291
Zfp808	1.79482	0.0187291	0.371467	0.201405	0.0952693	0.523133	0.719299
Srsf10	0.548462	0.0187337	0.371467	6.05715	4.61641	10.0388	8.87101
Tex10	0.759055	0.0187759	0.371786	1.9903	1.64328	4.34844	3.11861
Cox7a2	-0.554549	0.0188159	0.371786	92.7248	77.3924	80.052	60.488
Ngef	-0.594828	0.0188357	0.371786	10.6798	13.7916	11.2581	8.36109
Atp5e	-0.612841	0.0188611	0.371786	35.8505	28.6622	29.1096	22.0849
Smc3	0.555773	0.0188622	0.371786	6.7968	5.82092	12.0068	10.4518
Papss2	-0.628254	0.0188993	0.372076	177.643	202.55	117.92	177.277
Dbf4	0.769734	0.01893	0.372238	1.39896	0.936749	2.80908	2.03122
Akr1c12	-0.586421	0.0189721	0.372378	45.5221	61.9223	45.3843	41.0057
Hmga1b	0.812979	0.0189821	0.372378	4.1935	4.05951	9.31909	8.2228
Syncrip	0.540877	0.0190246	0.37277	4.33925	4.03804	7.18718	7.52685
Wdpcp	-0.847586	0.0190764	0.373159	1.45639	1.68118	0.756205	1.33198
Defa3	2.28212	0.0190969	0.373159	4.83454	6.76907	48.0615	20.7193
Immp2l	-1.06173	0.0191121	0.373159	3.54885	3.27549	2.05893	1.89511
Hkdc1	-0.483815	0.0191582	0.373504	85.6825	100.484	84.4855	76.359
Tceal9	0.744433	0.0191749	0.373504	8.86907	9.69254	18.1241	19.3754
Erbb2	-0.501989	0.0192614	0.374396	39.3845	38.5697	34.7886	31.7735
Mras	1.63887	0.019288	0.374396	0.216208	0.116881	0.760035	0.503586
Nadsyn1	-0.529616	0.0192885	0.374396	22.5916	27.9297	22.6811	19.6179
Ckap2l	0.748913	0.0194143	0.376396	3.03295	2.1759	6.01204	4.61533
Rnf130	-0.858897	0.0194479	0.376607	1.28083	1.25728	0.932099	0.762645
Brca2	1.01438	0.0194724	0.376641	0.296387	0.175935	0.638753	0.519784
Nab2	-1.0064	0.0195812	0.378303	2.39935	3.49411	2.2555	1.30608
Psat1	0.848304	0.0196421	0.379038	1.47241	1.07558	3.21041	2.36158
Mad2l1	0.67968	0.0197135	0.379972	1.65377	1.09965	2.93	2.42121
Tbc1d4	0.95731	0.0197839	0.380886	0.733369	0.342014	1.42335	1.11631
Dst	-0.511512	0.0199492	0.383622	2.187	2.73945	2.15013	2.02159
Hook2	-0.495186	0.0200053	0.383962	37.4707	48.3842	38.7455	34.8175
St3gal4	-0.476182	0.0200132	0.383962	381.649	405.658	354.403	329.516
Gfi1	0.859041	0.0201107	0.385248	1.96537	1.27093	3.99956	3.12905
Gpd1	-0.479538	0.0201277	0.385248	99.6101	130.157	102.723	96.1717
St3gal3	1.33501	0.0201632	0.385248	0.486947	0.650364	1.8091	1.65458
C77080	-0.480237	0.0201857	0.385248	57.2319	65.8308	54.3149	52.1947
Btbd11	2.30566	0.0201966	0.385248	0.00790257	0.0598096	0.272243	0.132527
Lrig1	0.54145	0.0202584	0.385983	7.3395	5.9228	12.704	10.6868
Tnfrsf9	2.1697	0.0202988	0.386306	0.174768	0.110226	0.907891	0.651305
Mdn1	0.743905	0.0203239	0.38634	0.678997	0.419081	1.25981	0.974273
Brsk1	-0.977607	0.0204067	0.38747	1.8758	1.62824	1.03102	1.11704
Cd247	2.80953	0.0204579	0.387997	0.104148	0.140756	1.51326	0.58219
Ifit2	1.17584	0.020549	0.389279	0.343231	0.802232	1.78855	1.33555
Sntb2	0.740239	0.0205896	0.389434	0.934584	0.695732	1.80335	1.49879
Supt16	0.555807	0.0206381	0.389434	7.37951	5.50768	11.6026	11.3171
Cdca7l	0.775714	0.0206512	0.389434	2.55527	1.77276	5.05019	3.94511
Mocs2	-0.50524	0.0206729	0.389434	15.1672	17.3479	15.1415	12.5726
Cblc	-0.534586	0.0206917	0.389434	32.8254	28.7814	26.771	24.6811
Dusp6	0.64735	0.0206983	0.389434	11.898	18.6564	31.8731	25.9437
Ppfia3	-0.933031	0.0207996	0.390632	4.21576	3.20964	1.70426	2.96448
Pim2	0.824422	0.0208092	0.390632	2.24101	2.01275	5.1422	3.99077
Kit	0.712298	0.020946	0.391794	1.23677	0.858589	2.3354	1.83201
Acbd4	-0.513642	0.0209535	0.391794	39.5487	40.3264	36.3808	31.3132
Fut1	4.35932	0.0209791	0.391794	0.0284589	0	0.53689	0.1856
Mgme1	0.877209	0.0209849	0.391794	1.46827	1.52347	3.65183	3.00065
G3bp1	0.551815	0.0209894	0.391794	12.9188	9.18495	21.5797	17.7248
Nasp	0.564951	0.0210222	0.391964	4.19739	2.95325	6.76461	6.05257
Dgkq	-0.521327	0.0210716	0.392444	10.1245	12.4684	10.0142	9.00113
Sla2	1.52407	0.0211388	0.393253	0.307014	0.387266	1.21715	1.19182
Rassf3	-0.524853	0.0212203	0.394047	22.5467	21.5067	19.1395	17.8784
Ang	-0.984197	0.0212502	0.394047	5.7387	5.42908	2.92165	3.87166
Cxcr4	4.48836	0.0212529	0.394047	0	0.0829742	1.72656	0.531137
Decr2	-0.56114	0.0213011	0.394189	18.29	19.3671	16.62	14.2559
Slc51b	-0.579824	0.021331	0.394189	48.7573	44.1165	31.1868	43.5503
Dnah10	1.7668	0.021332	0.394189	0.0394313	0.0746076	0.169801	0.293896
Cks1b	0.863594	0.0214283	0.395528	4.71776	4.59645	10.8582	9.64363
Bub1b	0.668303	0.0215078	0.395934	4.78501	3.98292	9.97943	6.94627
Tfap4	0.827871	0.0215193	0.395934	2.77705	1.77116	5.04196	4.73854
Anp32b	0.602115	0.021522	0.395934	41.0294	27.1447	68.1034	57.4249
Aldob	-0.46326	0.0215683	0.396344	702.176	849.962	696.257	662.812
Ap2a2	-0.492489	0.0216166	0.396792	34.89	36.6632	32.7063	28.8014
H2-DMb1	-0.535353	0.021675	0.397277	37.5443	40.8286	34.4319	30.9362
Smarcc1	0.573552	0.0217068	0.397277	3.65455	3.32329	6.29412	6.2532
Hmgn2	0.68056	0.021736	0.397277	18.267	10.8836	30.1153	26.5542
Ppan	0.669823	0.021739	0.397277	3.38611	2.77255	6.15578	5.70067
Nlrp6	-0.486235	0.0218287	0.398476	78.3814	72.2628	69.7566	60.421
Ptpn4	0.768956	0.0219645	0.400184	0.826411	0.728818	1.94165	1.27889
Mis18a	0.902639	0.0219708	0.400184	2.04932	1.04797	3.99788	3.04454
Clca3b	0.748906	0.0219948	0.400184	100.777	59.1633	181.924	144.573
Eif3a	0.483695	0.0220839	0.400718	20.0237	17.2337	31.15	31.7947
Exoc3l4	-0.584558	0.0220955	0.400718	32.5846	44.7662	31.3428	30.855
E2f1	1.15423	0.0221009	0.400718	0.879843	0.499424	1.91761	1.80339
Tnfrsf13b	4.45154	0.0221717	0.400718	0	0.0264488	0.435698	0.260468
Atp11a	0.871714	0.0221735	0.400718	0.440875	0.524724	0.974047	1.15275
Abhd17a	-0.526316	0.0221817	0.400718	46.0241	49.8926	42.501	38.0088
Foxred2	1.5854	0.0222083	0.400718	0.173552	0.126298	0.711768	0.385576
Vgll4	0.565433	0.0222202	0.400718	5.08397	4.83747	9.70202	8.07684
H2-Eb1	-0.486661	0.022242	0.400718	134.469	153.914	138.464	110.651
Myl6	-0.476516	0.0225078	0.405067	141.432	123.987	115.742	114.802
Spink4	0.500051	0.0225522	0.405364	139.292	108.66	234.912	190.325
Plcb2	0.896217	0.0225733	0.405364	0.757169	0.557136	1.70545	1.2653
Tubal3	-0.509084	0.0226995	0.407026	30.7458	32.8148	28.4098	25.5817
Ppp1r16a	-0.500513	0.0227194	0.407026	24.0227	28.4811	23.2094	21.6101
Efna1	-0.492395	0.0227671	0.407026	46.3587	60.0889	43.4624	47.6717
Cd274	1.08585	0.0227924	0.407026	0.91939	0.559148	1.58006	2.20261
Pom121	0.550434	0.0228012	0.407026	6.23777	6.15662	11.072	10.8553
Ilf3	0.586395	0.0228133	0.407026	2.11323	1.7986	3.80857	3.3041
Ckap5	0.527464	0.0229683	0.409351	4.56681	3.82099	7.88349	6.76077
Tyrobp	1.56502	0.0231425	0.41122	2.85289	0.562284	7.60514	4.76216
Slc7a5	0.84066	0.0231428	0.41122	1.64646	1.15305	3.43759	2.64956
Csrp1	0.692188	0.0231592	0.41122	6.68827	5.56046	14.2635	9.7812
Tox	0.886954	0.023196	0.41122	0.552265	0.709768	1.47862	1.33972
Slc39a6	1.1224	0.0231974	0.41122	0.64239	0.497234	1.62864	1.37835
Esd	-0.500851	0.0233304	0.412794	35.5682	38.9305	34.5262	29.1657
Mogat2	-0.482109	0.0233361	0.412794	177.671	207.572	190.6	143.471
Chek2	0.804462	0.0237009	0.418801	2.35138	1.47468	4.70253	3.42145
Nemp2	1.49002	0.0237588	0.419375	0.280045	0.127169	0.532912	0.845349
Cracr2a	0.569168	0.0238228	0.420057	3.13133	3.1733	6.16756	5.15496
Srsf12	4.33138	0.0238507	0.420101	0.0251863	0	0.289222	0.328515
Klra5	1.79281	0.0239234	0.420785	0.68057	0.482888	1.72121	3.1175
Gen1	1.03778	0.0239403	0.420785	0.398322	0.328519	1.03042	0.780271
St3gal1	0.842024	0.0240437	0.422044	0.97213	1.95979	3.08509	3.23466
Dmac2l	-1.09312	0.0240717	0.422044	2.72195	2.86938	2.10506	1.08684
Hirip3	0.785287	0.0240884	0.422044	3.49686	1.92978	6.29422	5.06788
Prim1	1.10083	0.0241422	0.422261	1.74233	1.04717	4.52277	2.76913
Cps1	0.571691	0.0241518	0.422261	104.935	84.4607	197.068	144.679
Sfrp5	1.53057	0.0242178	0.422968	0.584216	0.473739	1.74564	1.94392
Atic	0.679489	0.0242995	0.423948	5.27252	3.08113	8.42954	7.7893
Gramd2	-0.778781	0.0243534	0.424195	2.32512	3.44615	1.91774	2.13014
Spata2	-0.520813	0.0243649	0.424195	13.6598	14.5859	11.8387	11.9238
Pkig	-0.545864	0.0244006	0.42437	8.7235	11.0163	7.49762	8.7754
Tipin	0.98981	0.0245214	0.426025	1.78172	1.72572	4.55827	3.87327
Cep295	0.747325	0.0245913	0.42643	0.532222	0.41574	0.993247	0.932573
C1qbp	0.520998	0.0246021	0.42643	14.2244	11.2009	25.0607	19.2122
Pfkfb4	-0.473288	0.024622	0.42643	32.2188	29.5726	23.7723	29.8354
Ddx27	0.573897	0.0246969	0.42727	5.21773	3.75277	8.49204	7.68285
Prmt1	0.633472	0.0247942	0.42727	6.04198	4.62097	11.6586	8.43291
Cep85l	2.95677	0.0248141	0.42727	0	0.0375701	0.21173	0.138747
Man2a2	0.960394	0.0248303	0.42727	0.268976	0.472576	0.863586	0.87351
Tep1	-0.468266	0.0248348	0.42727	26.7741	27.6736	23.5176	23.9873
Plekhg6	-0.478805	0.0248462	0.42727	28.8882	36.7199	26.4945	30.1835
Smpd2	-0.514008	0.0248749	0.42727	13.9834	15.1595	11.95	12.6642
Defa26	2.01666	0.0248906	0.42727	5.54153	11.2916	56.9919	25.8144
Arhgap27	-0.574154	0.0249028	0.42727	18.1438	24.0519	15.5412	18.5507
Slc10a5	-0.691008	0.0250076	0.428625	8.60975	10.6691	9.0016	5.49827
Smarcad1	0.684383	0.0250469	0.428714	0.874877	0.686913	1.56214	1.47494
Abitram	0.850291	0.0250646	0.428714	1.12372	0.740129	1.84344	2.21315
Glod5	-0.519524	0.0251253	0.429308	147.734	126.278	130.164	101.638
Vsig10	-0.52734	0.0251615	0.429484	13.7649	12.0608	11.5111	10.1787
Ccdc15	1.89205	0.0252001	0.429699	0.164808	0.012993	0.461871	0.345481
Bbox1	-1.00387	0.025257	0.429881	2.08886	3.15162	1.97922	1.19116
Nkd1	2.53242	0.0252789	0.429881	0.06958	0.032913	0.328165	0.388954
Amz1	2.21259	0.0252886	0.429881	0.0473564	0.0560017	0.349591	0.231633
Tox2	4.29346	0.0255241	0.433002	0.0233127	0	0.344195	0.217197
Heg1	0.875457	0.0255246	0.433002	0.398675	0.365378	0.766424	0.92278
Cxadr	-0.530654	0.0256073	0.433819	12.0537	16.1877	12.541	11.0703
Ufc1	-0.59169	0.0256706	0.433819	16.202	15.4003	13.9807	11.4193
Prim2	0.980102	0.0256725	0.433819	0.721029	0.404223	1.62091	1.08228
Nek2	0.619918	0.0256873	0.433819	3.54647	2.74057	6.55233	5.16886
Ppat	0.788235	0.0257164	0.433819	1.38092	1.57788	3.25095	2.92401
Stn1	1.08618	0.0257299	0.433819	0.607634	0.686111	1.47913	1.82618
Trip13	0.870165	0.0258624	0.43561	1.53001	1.20982	2.92202	3.12751
Entr1	-0.576116	0.0259029	0.435848	9.12888	8.86637	7.07085	7.49603
Cldn15	-0.464397	0.0259567	0.43631	214.753	251.371	223.546	185.124
Got1	-0.472523	0.026014	0.436829	42.3132	47.6522	35.091	42.9423
Arhgap11a	0.540915	0.0260909	0.437678	5.9331	5.10655	10.4161	9.03273
Atp5g3	-0.485261	0.0261288	0.437869	148.067	133.612	141.458	102.725
Lmtk3	2.03246	0.026223	0.439003	0.0552134	0.143645	0.33966	0.630149
Ip6k1	-0.499394	0.0262818	0.439004	14.2635	15.1012	13.2734	11.8427
Traip	1.03008	0.0263065	0.439004	0.694277	0.250785	1.19071	1.15255
Pds5b	0.655378	0.026316	0.439004	1.24099	1.09018	2.49189	1.95953
Otc	-0.502521	0.0263291	0.439004	29.5758	27.1842	27.3568	21.2149
Klhl23	1.50562	0.0263963	0.439681	0.209284	0.213223	0.633831	0.809933
Qsox2	0.674425	0.0264357	0.439895	2.50971	1.97051	4.62126	4.0402
Myb	0.569027	0.0264894	0.440347	2.67158	1.88088	4.47002	3.72115
Tmem150a	-0.828115	0.0265651	0.441161	4.71212	7.07446	3.99108	4.00839
Mmachc	0.999714	0.026775	0.443844	1.39037	1.31535	3.77219	2.79001
Nsmaf	0.653505	0.0267802	0.443844	1.70549	1.12943	2.65792	2.73654
Dach1	0.799523	0.0269056	0.445226	0.812694	0.850857	1.81316	1.68595
Mms22l	0.761716	0.0269174	0.445226	1.19265	0.916746	2.34374	1.99082
Nek7	0.879797	0.0269717	0.445678	0.537462	0.630496	1.58705	1.02151
Slc25a34	-0.648446	0.0270741	0.445989	6.44388	7.89417	5.67522	5.36725
Clspn	0.886747	0.0270824	0.445989	1.24678	0.605414	2.33491	1.82976
Haus6	0.811967	0.0271355	0.445989	1.06796	0.627104	1.8325	1.77267
Nol8	0.850582	0.0271718	0.445989	1.12929	0.530038	1.90283	1.72907
Id3	-0.500556	0.0271763	0.445989	70.2112	66.088	66.8492	49.9883
Tk2	1.14254	0.0271864	0.445989	0.666086	0.504119	1.63904	1.48938
Trat1	1.97185	0.0271964	0.445989	0.16996	0.0803951	0.822505	0.380033
Slc7a1	0.499951	0.0272059	0.445989	4.84796	3.69514	7.5976	7.02811
Defa30	2.11889	0.0273349	0.44766	171.123	159.252	1235.15	518.01
Tkfc	-0.476755	0.0273669	0.44774	39.274	43.4586	39.5667	32.3826
St6galnac4	1.67788	0.0274521	0.448691	0.0856225	0.150434	0.44145	0.467236
Chchd2	-0.477855	0.0276164	0.450932	114.789	102.612	104.071	85.068
Slc35c2	-0.552322	0.0278299	0.45397	29.5349	40.4173	30.0411	27.5357
Scarf2	2.13235	0.027858	0.453981	0.103264	0.097693	0.423507	0.634976
Cavin1	1.3978	0.0278979	0.454185	0.375765	0.292758	1.12408	1.00908
Pgpep1	-0.498051	0.0279884	0.455209	12.8045	13.2841	10.5638	11.7074
Adgrg7	-0.474886	0.0280946	0.456205	83.3125	83.7662	80.5087	65.0802
B9d1	-2.42692	0.0281047	0.456205	0.895892	0.800469	0.244948	0.139113
Nit1	-0.520543	0.0281998	0.457254	9.90277	11.3608	9.07201	8.82173
Il1a	3.54523	0.0282245	0.457254	0.0401654	0.0379983	0.658902	0.449051
Serbp1	0.46091	0.0282938	0.457602	8.11507	7.24844	13.2188	12.3562
Lrrn4	2.91689	0.0283013	0.457602	0	0.080763	0.455148	0.278375
Ptgr1	-0.503423	0.0283952	0.458546	41.6116	43.0581	41.7224	30.6929
Cdc42ep2	-0.585786	0.0284151	0.458546	9.76262	9.47779	8.94189	6.6051
Sord	-0.464868	0.0285343	0.459641	73.7917	85.3734	72.1398	67.1478
Trp53inp1	1.064	0.0285384	0.459641	1.81226	3.85759	8.58746	5.74979
Kifc1	0.901132	0.028573	0.459751	3.80872	2.02132	7.73394	5.51745
Slc52a2	-0.50748	0.0286844	0.4604	13.7118	13.5177	12.4178	10.7599
Slc9a9	2.88044	0.0287054	0.4604	0.0279227	0.0264162	0.194677	0.286162
E2f7	1.00287	0.0287323	0.4604	0.360833	0.274757	0.873468	0.672355
Rxra	-0.469148	0.0287604	0.4604	22.2274	23.0036	19.4286	20.0054
Acaa2	-0.770727	0.0287689	0.4604	73.2197	93.0681	75.7153	42.7328
Sowaha	-0.525639	0.028806	0.4604	12.3791	13.2106	10.5754	10.8748
Shcbp1	0.82117	0.0288288	0.4604	0.957231	0.59578	1.95256	1.38467
Slc30a1	-0.52792	0.0288509	0.4604	8.99608	9.03995	7.46573	7.63481
Slco3a1	0.885607	0.0288636	0.4604	0.589456	0.362917	1.15885	0.976317
Pgap6	-0.460206	0.0289718	0.461681	47.4373	51.5201	44.0868	42.7724
Cse1l	0.542343	0.0290355	0.462251	5.27774	4.60891	9.33633	8.09714
Mtr	1.02862	0.029273	0.465585	0.71622	0.29919	1.45723	1.06592
Paxx	-0.692092	0.0293455	0.466289	6.06353	7.91476	5.28831	5.14865
Sfxn1	-0.47652	0.0293811	0.466407	16.9836	18.3006	17.248	13.4662
Uap1l1	-0.482284	0.0294409	0.46664	18.6579	21.1889	16.3583	18.0181
Ggact	-0.580345	0.0294521	0.46664	6.90962	5.67165	5.78659	4.42239
Itga4	1.027	0.0296041	0.468193	0.175839	0.230746	0.502478	0.496757
Zdhhc2	0.724875	0.0296067	0.468193	1.59204	1.27547	2.79993	2.92643
Bad	-0.566848	0.0296535	0.468486	12.4602	12.1398	9.91522	10.136
Naa16	0.729483	0.0297557	0.469266	0.478453	0.532223	1.11696	0.911115
Ddx18	0.604114	0.0297596	0.469266	7.21657	4.68238	11.1314	10.7694
Tbc1d17	-0.601007	0.0298005	0.469465	2.80429	2.87664	2.62783	1.91394
Sox9	0.611858	0.0298412	0.469659	3.45141	3.15635	7.01451	5.23424
Defa39	1.89423	0.0299746	0.47131	163.932	239.64	1264.99	562.167
Lrp1	-0.615024	0.0300447	0.471963	17.3234	24.5428	16.731	16.2314
Amdhd2	-0.510949	0.0300949	0.472111	15.3849	16.1333	13.6146	13.1022
Eftud2	0.511477	0.0301222	0.472111	4.7128	4.03858	7.96362	7.13611
Pex16	-0.528744	0.0301527	0.472111	23.8976	28.2286	23.1923	20.4752
Hsp90ab1	0.428035	0.0301875	0.472111	259.803	224.201	445.694	344.048
Ckap2	0.837426	0.030208	0.472111	2.54013	1.49317	5.13796	3.63026
Bmp7	1.10043	0.0302251	0.472111	0.611565	0.541242	1.34307	1.63581
Defa24	1.98636	0.0302589	0.472192	361.614	353.74	2424.56	1036.63
Pold2	0.593779	0.0303682	0.473228	10.4544	6.56721	16.0869	15.0387
Cdca2	1.10328	0.0303824	0.473228	1.58157	0.866242	3.98281	2.42998
Sacs	3.53676	0.0305446	0.474937	0.00388393	0.00367437	0.0477861	0.0578966
Traf3ip3	1.1225	0.0305495	0.474937	0.440786	0.247596	1.10724	0.718669
Bco2	-0.551923	0.0306128	0.475197	31.2953	42.8874	32.3633	28.7384
Ppfibp2	-0.545704	0.0306236	0.475197	4.39589	3.61388	3.5698	3.07674
Zswim6	0.683358	0.0306715	0.475495	1.7289	1.35175	3.56285	2.44943
Phldb3	-0.69033	0.0308672	0.478081	4.64992	5.42382	4.18244	3.37222
Sirpa	1.76949	0.0309312	0.478624	0.096868	0.152736	0.609153	0.421162
Dus4l	1.2556	0.0310279	0.479563	0.95911	0.604909	2.13064	2.38287
Mgam2-ps	-0.479793	0.0310498	0.479563	15.9065	15.7472	15.0103	12.4705
Chd3	-0.44233	0.0310964	0.479836	39.3944	49.9554	40.8473	38.5224
Rrp1b	0.713493	0.0311831	0.480726	1.17309	0.837215	2.08479	1.90784
Nudt7	-0.655539	0.0313356	0.482626	2.73791	3.19101	2.28046	2.26156
Hunk	0.872898	0.0314111	0.483339	0.528451	0.517794	1.10686	1.20448
Flvcr2	0.995789	0.0315322	0.484753	0.746705	0.94189	2.1715	1.89732
Isoc2a	-0.612257	0.031621	0.485196	9.53981	9.79391	7.73796	7.53831
Rbp2	-0.441926	0.0316459	0.485196	1509.99	1872.72	1671.2	1341.46
Cyb561	-0.507569	0.031649	0.485196	16.6256	17.823	15.9335	13.3866
Slc25a5	-0.439174	0.0316802	0.485226	700.621	726.344	652.47	619.134
Hagh	-0.494531	0.0317299	0.485538	36.3604	37.465	32.4146	30.8948
Scarf1	-0.713281	0.0321108	0.490913	3.87232	5.27425	3.80696	2.94247
Psmg2	0.884548	0.032149	0.491044	3.01088	2.1579	7.10955	4.50524
Uqcrq	-0.480893	0.0322889	0.492475	72.4447	64.6033	65.3178	53.6568
Cdk1	0.974283	0.0323022	0.492475	2.55504	1.21619	5.31183	3.71291
Tonsl	-0.510963	0.0323701	0.492789	11.5986	11.0788	9.986	9.25597
Hdhd3	-0.521196	0.0323857	0.492789	36.7991	33.9351	30.3744	29.2015
Defa38	2.22074	0.0324121	0.492789	215.497	319.909	2172.42	870.642
Tm7sf2	-0.655212	0.0324664	0.492899	3.87159	3.71381	2.88021	2.93596
Tnnt2	-1.40524	0.0324789	0.492899	0.450026	0.299957	0.151007	0.19058
Trpm4	-0.539607	0.0325976	0.494031	21.5537	29.6265	21.2774	21.1726
Kpnb1	0.45785	0.032665	0.494031	17.7101	15.2294	27.7997	26.9022
Tsr2	0.984396	0.0326677	0.494031	1.1669	0.591395	2.52956	1.7084
B4galt4	-0.575553	0.0326853	0.494031	10.0928	8.00746	7.44861	7.24205
Atp6v0e2	-0.687916	0.0327027	0.494031	5.42784	5.70204	3.66002	4.65365
Ppcs	-0.606211	0.0327409	0.494158	14.2765	15.4223	13.3714	10.2634
Mdh1	-0.446172	0.0328594	0.495294	240.748	255.542	241.519	199.379
Nhp2	0.702812	0.0329372	0.495294	16.8121	9.29427	27.1825	24.3651
Ocel1	-0.605357	0.0329506	0.495294	2.76775	3.15472	2.32491	2.37151
Ccdc34	0.600756	0.0329559	0.495294	2.23666	1.87579	4.32368	3.24401
Mkrn1	-0.464944	0.0329658	0.495294	31.2573	27.9318	25.6238	26.1761
Aldh9a1	-0.444276	0.033002	0.495389	115.777	120.373	108.998	100.77
Glyctk	-1.11282	0.0331642	0.497373	1.18114	0.975521	0.630499	0.576418
Exosc8	0.762898	0.0332059	0.497548	1.46386	1.28102	3.21191	2.43786
Cyp4f18	inf	0.0332481	0.497729	0	0	0.280469	0.477858
Abcc6	-0.638949	0.033283	0.497802	5.36337	7.15867	5.7406	4.00268
Hnrnpu	0.44209	0.0333333	0.497902	27.0554	24.3734	41.9335	42.4719
Zeb2	3.093	0.033353	0.497902	0.00784898	0.00371275	0.0418471	0.076783
Hdhd5	0.710766	0.0334065	0.497902	2.08125	1.21562	3.54783	3.00129
Bcor	0.594028	0.03341	0.497902	2.01281	1.61858	3.21191	3.40959
Plpp2	-0.466541	0.0335189	0.498642	88.1067	83.217	78.8346	71.1446
Bcap29	0.820261	0.0335199	0.498642	0.71034	0.573189	1.43948	1.30414
Sh3kbp1	1.34327	0.0335846	0.499157	0.109902	0.497582	1.08175	0.775257
Isyna1	0.524055	0.0337094	0.500563	12.6611	9.20673	19.729	18.3459
Anxa13	-0.481561	0.0337402	0.50057	188.125	230.224	210.138	152.856
Gar1	0.724457	0.0338531	0.501795	4.90336	2.93208	8.65092	7.06797
Gimap9	1.10265	0.0339093	0.50193	0.917444	1.69021	4.07946	2.69923
Pepd	-0.445559	0.03394	0.50193	137.324	136.997	129.688	113.991
Zbtb25	1.32373	0.0339769	0.50193	0.58243	0.215611	1.24625	1.17964
Atp1b3	0.590975	0.0340119	0.50193	7.2682	4.61543	11.4333	10.2656
Mob3c	-0.499744	0.0340137	0.50193	16.337	18.6828	14.7555	15.1214
Dkk3	3.03927	0.0341959	0.504002	0.0472084	0.0223307	0.503386	0.197922
Stard4	-0.44536	0.0342315	0.504002	40.9916	43.8155	38.3845	36.8419
Pxdn	1.01084	0.0342455	0.504002	0.320499	0.248785	0.63362	0.750326
Zfp275	0.864763	0.034373	0.505429	0.681781	0.556032	1.37877	1.34705
Mtfr2	1.38086	0.0344824	0.506192	0.703945	0.350508	1.67143	1.65687
Eprs	0.473406	0.034486	0.506192	3.46019	3.0083	5.65838	5.20698
Tjap1	-0.482472	0.0346894	0.508727	11.4351	13.7221	10.251	11.4394
Glipr1	1.80037	0.0347536	0.509201	0.205538	0.534734	1.7702	1.34046
Rab17	-0.651377	0.0347832	0.509201	25.5134	18.7522	18.4784	15.686
Rras	-0.821839	0.0348435	0.509507	6.93138	7.69491	4.69913	5.27164
Actn1	0.510643	0.0348657	0.509507	6.47704	6.26315	10.9193	11.0009
Sh3gl2	-0.539492	0.0348997	0.509554	5.55526	5.79368	5.08277	4.3638
Cep250	0.574216	0.034961	0.509999	1.63572	1.5547	3.15357	2.59926
Lsm2	0.713902	0.0350392	0.510691	2.46512	2.35592	4.86927	4.68711
Cxcr3	2.27413	0.0351225	0.511454	0.458038	0	1.8785	0.853482
Cdc25c	0.994203	0.0351997	0.512128	0.693092	0.381219	1.58651	1.02116
Urb1	0.711377	0.0355095	0.516181	0.929365	1.0166	1.8581	1.98427
Ftsj3	0.538875	0.0355633	0.51651	5.47619	3.99312	9.088	7.59368
Rasl12	-0.760148	0.0356247	0.516949	2.05218	2.1927	1.01986	1.97943
L3mbtl2	0.760041	0.0357112	0.517021	1.13362	0.845346	2.13315	1.92593
Cdk4	0.503044	0.0357494	0.517021	14.3004	10.5737	23.8797	18.8935
Cryl1	-0.460151	0.0357524	0.517021	57.9177	69.5673	62.1373	49.9921
Serpinb9	1.18003	0.0357546	0.517021	0.453844	0.558164	1.41458	1.35306
Sirt3	-0.704754	0.0358143	0.517432	2.12386	2.28555	1.82917	1.44695
Pax8	-0.722801	0.0359201	0.518508	1.85756	1.68308	1.03007	1.54782
Rsrp1	-0.430741	0.0360897	0.519711	125.57	142.783	122.921	117.476
Lgals4	-0.428727	0.0361058	0.519711	925.34	848.521	802.765	789.711
Prpsap1	-0.460516	0.0361255	0.519711	67.9299	70.4073	72.2108	49.7807
Rad51ap1	0.980184	0.036129	0.519711	0.675409	0.436369	1.59443	1.07434
Dglucy	-0.488292	0.0362239	0.520325	16.6365	19.1477	18.2275	12.705
Usp1	0.492373	0.0362541	0.520325	10.9383	8.821	17.6826	15.969
Heatr3	0.743457	0.0362659	0.520325	2.02756	1.05082	3.21047	3.03886
Sdc3	3.1218	0.0364487	0.522494	0	0.0375732	0.206318	0.185011
Lamc1	0.787985	0.0364921	0.522663	0.651775	0.73449	1.32866	1.55382
Camta2	-0.440577	0.0367614	0.526065	29.7229	27.4422	22.9185	27.8338
Ptger4	0.505927	0.0370248	0.529378	5.25953	7.42414	10.6433	11.0559
Gsap	1.12437	0.0370844	0.529773	0.174925	0.201462	0.524012	0.467659
Dcaf11	-0.464919	0.0371393	0.529804	11.8389	13.0777	11.5723	10.2519
Timeless	0.746019	0.0371506	0.529804	1.07617	0.809578	2.28655	1.55831
Pbld2	-0.701084	0.0372312	0.530497	34.8157	48.3019	36.8437	25.1095
Cbx5	0.707466	0.0373538	0.531601	4.78923	3.16492	9.22141	6.56995
Vstm5	-0.540103	0.037373	0.531601	13.9777	17.8197	13.9475	12.4661
Ipo7	0.458487	0.0374462	0.531957	6.84324	6.37328	11.4067	10.5555
Pltp	1.52934	0.0374622	0.531957	0.371365	0.263496	1.39612	0.836143
Parpbp	0.942194	0.0375489	0.532327	0.992735	0.667857	2.1895	1.68538
Zfp12	0.989167	0.0375633	0.532327	0.544831	0.335033	1.26246	0.862924
Irf1	-0.5494	0.0375847	0.532327	48.4894	36.8533	34.6028	35.8845
Nhs	0.881191	0.0376412	0.532426	0.531278	0.29816	0.945407	0.906058
Nectin2	-0.446706	0.0376561	0.532426	41.0728	43.8373	38.1752	37.0613
Mbnl1	0.45773	0.0377377	0.533125	3.28719	2.89343	5.76432	4.52677
Slc25a15	-0.448369	0.0380517	0.537013	45.6929	44.1604	44.1799	35.5893
F13a1	inf	0.0380778	0.537013	0	0	0.0482374	0.153414
Tmem109	0.816157	0.0381841	0.537796	1.2108	1.24422	2.85956	2.37283
Acbd6	0.69288	0.0381983	0.537796	1.37612	0.953155	2.39858	2.16352
Ccdc88b	0.630091	0.0382391	0.537914	1.96956	2.86202	4.53633	4.47735
Ccnf	1.00273	0.038389	0.539565	0.72171	0.528907	1.926	1.12697
Barx2	-0.496313	0.0384924	0.540559	32.7137	30.3389	29.9062	24.2476
Ilvbl	-0.474304	0.0385336	0.540678	19.6781	22.3329	21.0844	15.5593
Aaas	0.702824	0.0387643	0.543276	3.11705	2.0374	5.11344	5.04251
Acsbg1	1.79703	0.0387843	0.543276	0.263995	0.270564	1.5699	0.696876
Mycbp2	0.650068	0.0388633	0.543825	0.859851	0.569421	1.56169	1.1635
Tpx2	1.02136	0.0389103	0.543825	4.40763	2.06887	9.67788	6.34922
2610528J11Rik	-0.51457	0.0389221	0.543825	38.0601	40.4997	38.1978	28.4536
Lig1	0.528992	0.0391823	0.54606	5.81472	4.25883	9.30811	8.30085
Decr1	-0.467622	0.0391879	0.54606	23.7921	27.5167	25.534	19.4051
Cenpq	0.926698	0.0391976	0.54606	1.30926	1.0946	3.07187	2.46797
Cobl	-0.470673	0.0392261	0.54606	27.9187	37.4859	29.5375	27.4264
Hpf1	0.740469	0.0392469	0.54606	1.37531	1.43121	2.79199	2.86698
Cdc20	0.5928	0.0392868	0.546156	23.0898	14.2549	36.3116	31.9914
Trim31	-0.43589	0.0393413	0.546455	86.6636	86.8399	76.9627	77.8945
Fbxo9	-0.512042	0.039428	0.5472	14.3089	13.416	12.1768	11.3315
Fam83d	0.784076	0.0394879	0.547571	1.39064	1.03369	2.982	2.0915
Atp1a1	-0.416694	0.0395455	0.547904	623.721	814.34	677.244	623.325
Cep57l1	1.15197	0.0396338	0.547904	0.243917	0.346135	1.01146	0.58075
LIN54	0.580807	0.0396354	0.547904	2.67812	2.867	5.06395	4.95086
Map4k2	0.599533	0.0396442	0.547904	2.04948	1.51054	3.63579	2.90857
Lrwd1	0.671422	0.0396841	0.547998	1.30184	1.03714	2.47283	2.04275
Nbeal2	0.499732	0.0397454	0.548307	4.0498	3.52511	6.03096	6.88896
Slc1a1	-0.512964	0.0397727	0.548307	4.74355	4.6693	3.93809	4.0258
Mrc1	-1.24815	0.0399092	0.548651	0.385792	0.565126	0.153116	0.324647
Gpatch4	0.697648	0.0399722	0.548651	3.56416	2.14573	5.9798	5.25263
Prelp	1.37446	0.0400111	0.548651	1.11856	0.539481	3.43608	1.81862
Mdh2	-0.426013	0.0400671	0.548651	225.995	247.053	231.251	194.73
Golgb1	-0.420654	0.0400838	0.548651	15.6875	17.8005	13.7611	16.3593
Chp2	-0.425092	0.040166	0.548651	219.212	209.116	188.529	196.584
Nxf7	0.884727	0.0401739	0.548651	1.60913	1.07946	2.80773	3.18917
Kif23	0.652878	0.0401744	0.548651	4.13442	2.51579	7.07049	5.62828
Cdr2	-0.587389	0.0401863	0.548651	20.3656	29.0322	20.2057	19.4419
Hectd3	-0.442801	0.0402044	0.548651	31.1581	34.8643	31.2629	27.4616
Smim24	-0.457008	0.0402407	0.548651	915.391	1193.62	1017.43	840.136
Il1rn	2.61006	0.040244	0.548651	0.0716228	0.0271034	0.540478	0.200187
Cdc6	0.801136	0.0402872	0.548651	1.00075	0.803306	2.02725	1.77997
Dpyd	-0.441076	0.0402896	0.548651	20.3214	26.6296	22.3855	19.3985
Clcn2	-0.639882	0.0403671	0.548651	36.8257	52.5883	38.5105	30.8625
Gpr137	-0.543481	0.0403699	0.548651	7.61113	8.87912	6.91318	6.74304
Tatdn1	-0.820389	0.0404222	0.548651	0.78407	1.22291	0.677887	0.691009
Zbtb38	0.545311	0.0404365	0.548651	1.53397	1.66217	3.14831	2.49944
Tmem205	-0.637738	0.0404488	0.548651	6.09425	7.1561	6.10397	4.22271
Cystm1	-0.430987	0.0404706	0.548651	51.5427	47.9696	43.0251	46.0619
Slc25a51	-0.447152	0.0404935	0.548651	22.0592	26.886	23.6529	19.7609
Cyb5r3	-0.430386	0.0405927	0.549545	90.1519	110.122	101.137	78.7499
Klc4	-0.418138	0.0407705	0.551429	99.033	122.69	97.2632	102.739
Sema4a	-0.424324	0.0408016	0.551429	44.7325	50.2833	42.5618	42.8784
Gemin5	0.618813	0.0408318	0.551429	1.80904	1.47342	3.22319	2.87975
Aarsd1	3.37748	0.0409112	0.552051	0.0519571	0	0.319628	0.338848
C1qa	2.42905	0.0409732	0.552437	0.152474	0.288495	1.43824	1.42056
Cdc42ep3	1.77536	0.0411083	0.553808	0.274704	0.194912	0.985785	0.959751
Arid5b	0.68768	0.0413852	0.557085	1.25314	0.835086	2.38543	1.70354
Arhgap39	0.594235	0.0414218	0.557125	1.85113	1.67998	3.32804	3.1184
Chpf	1.0018	0.0415091	0.557819	0.760788	0.544669	1.55163	1.60918
Mgam	-0.425592	0.0415751	0.557819	210.764	238.571	232.958	172.42
Pold1	0.704481	0.0416033	0.557819	3.78565	2.46993	7.24083	5.15364
Atp5k	-0.856598	0.0416082	0.557819	22.3959	15.3427	14.7804	10.5527
Palb2	1.07724	0.0417129	0.558326	0.269976	0.296275	0.770625	0.674096
Skap1	2.47989	0.0417134	0.558326	0.180631	0.0502604	1.15914	0.425672
Cpt2	-0.446495	0.0418217	0.558907	47.5188	51.9508	46.1029	42.1093
Cnst	-0.502026	0.0418331	0.558907	4.49281	5.40191	4.58811	3.86063
Pcyt2	-0.607104	0.0418581	0.558907	103.696	149.241	105.018	95.387
Wdr36	0.558723	0.041903	0.559056	2.07757	1.69707	3.46075	3.26582
Abhd4	-0.460266	0.0419969	0.559857	18.9766	22.2925	17.704	18.4672
Il15ra	-0.584824	0.0420344	0.559906	4.52964	4.42021	3.4082	3.78815
Atp5j2	-0.449106	0.0421088	0.560447	61.8511	52.0704	55.9061	45.2464
Tmem94	-0.449763	0.0422836	0.562256	17.7815	19.5369	17.7689	15.2775
Wdtc1	-0.458007	0.0423127	0.562256	16.039	18.6428	16.0416	14.466
Mrps25	0.64198	0.0424202	0.562555	1.76031	1.27752	2.56139	3.1565
Atp5d	-0.434295	0.042422	0.562555	147.223	127.102	128.01	117.623
Tstd1	-1.04839	0.0424371	0.562555	4.48101	6.05606	3.52547	2.64122
Crem	0.884576	0.042474	0.562594	0.60524	0.559861	1.46726	1.1403
Myh14	-0.399464	0.0425094	0.562612	140.335	171.603	133.885	150.927
Mcfd2	-0.430931	0.0427648	0.565541	48.6601	62.2198	51.6681	47.6346
Acsl4	0.969951	0.0428431	0.566124	0.498749	0.499595	1.28744	1.07967
E130311K13Rik	2.18034	0.0429639	0.567267	0.0661272	0.187678	0.867839	0.523674
Elmod3	-0.546959	0.0431469	0.569024	6.30283	8.47008	6.59471	5.62316
Rnpepl1	-0.426562	0.0431657	0.569024	15.1086	15.9414	13.1139	14.7316
Gnl1	-0.459212	0.0432758	0.570022	17.29	21.7201	16.2954	17.8851
Mib2	-0.478878	0.0433184	0.570026	12.7557	17.2437	12.7755	13.1663
Reep6	-0.431687	0.043345	0.570026	77.7994	98.1757	88.2081	69.6537
Btnl6	-0.42221	0.0434277	0.570508	198.782	214.231	196.215	176.382
Prdx5	-0.426487	0.0434724	0.570508	87.6636	80.8649	71.9657	79.3253
Rrs1	0.677485	0.043485	0.570508	6.11683	3.88228	11.1777	8.25975
Zc3h7b	0.603595	0.0435501	0.570909	1.13661	1.26197	2.32425	2.08112
Prmt7	0.641799	0.0438001	0.572424	1.69576	1.24912	2.89864	2.66531
Nags	-0.503801	0.0438143	0.572424	16.3713	16.0431	15.4908	12.2074
Dok4	-0.454097	0.0438532	0.572424	29.2846	27.7046	25.298	24.9616
Olfr418	2.73364	0.04386	0.572424	0.0361379	0.0341881	0.296416	0.269349
Wnk1	0.447986	0.0438677	0.572424	3.75851	3.6083	5.87511	6.25256
Ctdspl	-0.490077	0.043873	0.572424	9.48688	10.8105	9.88662	7.61461
Rfc3	0.687162	0.0439955	0.57357	2.26156	1.80719	4.0162	3.90722
Arhgap24	2.16375	0.0440587	0.573941	0.018036	0.0511888	0.258892	0.117626
Tcerg1	0.475187	0.0441833	0.575083	5.52961	4.63496	8.21733	8.84433
Apoe	0.806936	0.0442158	0.575083	2.67008	2.9821	7.45241	4.56066
Lap3	-0.421274	0.0444018	0.577049	175.592	174.568	169.491	146.903
Cdkn2aipnl	0.525073	0.0444498	0.577214	10.6498	8.08316	18.7329	13.9966
Bhlhb9	1.67426	0.0444842	0.577214	0.148662	0.109388	0.487752	0.507848
Obscn	1.88792	0.0445512	0.57763	0.0107792	0.0203953	0.0685216	0.0702987
Ogdh	-0.40144	0.0449383	0.581999	178.322	205.339	171.607	178.701
Arhgap23	2.57206	0.0449718	0.581999	0.0119461	0.0452064	0.195973	0.211467
Tspan15	-0.446801	0.0449936	0.581999	14.34	14.9412	14.2418	11.7623
Dok7	3.31262	0.0451694	0.583817	0.0370931	0	0.334676	0.120955
Bet1	-0.5181	0.0453464	0.585648	10.0968	9.19007	8.71765	7.58493
Plxnb2	-0.455828	0.0454968	0.58691	47.9313	64.2335	48.6068	49.9572
Ctps2	0.684252	0.045515	0.58691	1.6966	1.22366	3.14146	2.55098
Acsm5	-1.38894	0.0459346	0.591793	1.73224	3.37628	1.38661	0.972215
Impa2	0.677599	0.046016	0.591793	1.4773	1.24386	2.83545	2.43614
Crtap	1.19772	0.0460242	0.591793	1.20809	0.380969	2.34885	2.08434
Icam2	inf	0.0461277	0.591793	0	0	0.170782	0.504357
St8sia6	inf	0.0461277	0.591793	0	0	0.042428	0.125299
Elovl1	-0.430458	0.046139	0.591793	31.8193	36.8715	28.485	32.8968
Parp8	1.50594	0.0461439	0.591793	0.16068	0.0675602	0.527181	0.266134
Cep152	0.650977	0.0462435	0.592611	1.60827	1.11837	2.93148	2.26678
St3gal2	1.89678	0.0464397	0.594666	0.0629133	0.119038	0.296722	0.512876
Dnajc2	0.539945	0.0466092	0.596374	3.98876	3.53491	6.29775	6.90363
Edn2	-0.58088	0.0467423	0.597532	16.7033	16.1612	16.77	9.9536
Gm11437	-0.563007	0.0467718	0.597532	19.5177	20.7651	19.4209	13.6529
Nip7	0.737335	0.0468813	0.597666	1.77318	2.10887	3.73996	4.05925
Abcd2	inf	0.0468885	0.597666	0	0	0.164061	0.0496931
Ihh	-0.721253	0.0469013	0.597666	25.7525	38.3903	26.6493	20.406
H2-T3	-0.432381	0.0469267	0.597666	76.7579	80.9753	80.124	61.4942
Gkn3	2.7168	0.0472035	0.600729	0.0926244	0.262881	1.97532	0.862954
Mylk	-0.419702	0.0473768	0.601621	12.7627	13.739	11.5366	12.3563
Rapgefl1	-0.466289	0.0475151	0.601621	9.35739	8.90538	7.46908	8.47078
Clic4	0.534859	0.0475386	0.601621	2.76272	3.93761	5.63058	6.05833
Paics	0.889777	0.0475414	0.601621	4.29395	2.74801	9.79959	6.09495
Frmd8	-0.432184	0.0475545	0.601621	21.0619	22.7004	19.6176	19.5356
Aifm2	-0.678364	0.0475949	0.601621	2.46267	2.94865	1.94107	2.13307
Hint2	-0.655219	0.0476166	0.601621	9.98803	8.86466	8.48816	6.04382
Vil1	-0.397449	0.0476508	0.601621	948.714	974.944	863.66	898.721
Mr1	2.98719	0.0476595	0.601621	0.0132564	0.0250823	0.206594	0.160558
Axin2	0.482664	0.0476665	0.601621	9.48961	6.60719	14.7997	12.4769
Ccdc86	0.717365	0.0476733	0.601621	1.22212	0.974307	2.01611	2.34119
Stk39	0.530959	0.0478591	0.602313	3.53629	4.51112	7.44179	6.60422
Rtkn	-0.569826	0.0478613	0.602313	4.69887	5.16574	4.28074	3.75487
Reep5	0.853636	0.0478722	0.602313	1.20779	1.14263	2.60052	2.53184
Clec3b	1.87603	0.0478804	0.602313	0.95911	0.529295	2.16342	4.39341
Smo	0.81943	0.047969	0.602313	1.01559	0.507086	1.86273	1.40615
Cntln	3.02506	0.047993	0.602313	0	0.0316849	0.173985	0.135215
Farsb	0.476389	0.0480259	0.602313	13.4061	10.0775	20.7016	18.8619
Slc5a6	-0.54737	0.0480479	0.602313	5.40364	6.74721	5.44256	4.60871
Bcl11b	0.492734	0.0481077	0.602313	3.58749	3.02402	5.78897	5.46435
Cnksr1	-0.4395	0.0481086	0.602313	23.7803	28.9174	22.567	24.2629
Cth	-0.473851	0.0481283	0.602313	21.2207	21.1777	20.3187	16.6476
Pitpna	-0.403222	0.0481753	0.602446	113.659	110.524	98.0624	106.447
Rbbp7	0.427578	0.0482803	0.60294	27.7189	20.6796	41.9175	36.9471
Spint2	-0.415435	0.0482876	0.60294	151.525	141.176	143.228	122.461
Mov10	-0.424869	0.0483869	0.603346	27.1217	30.5948	27.4888	24.478
Arsa	-0.564734	0.048393	0.603346	5.49403	6.56326	5.5314	4.33578
Plch1	0.543145	0.0484827	0.604009	2.04711	1.38085	3.30552	2.75394
Pmepa1	0.690844	0.0486674	0.605854	1.1458	1.83209	3.03129	2.76651
Anxa7	-0.418542	0.0488974	0.608261	14.8091	17.8163	13.1891	16.1769
Degs2	-0.430948	0.0489706	0.608573	52.6121	54.8263	51.2867	45.0992
Shisa2	0.631896	0.0489961	0.608573	2.00807	3.10493	5.43718	4.14406
Adamts6	3.35736	0.0492069	0.610734	0.0101675	0.00961896	0.141776	0.104201
Srxn1	-0.420917	0.049337	0.611796	99.6985	96.7399	75.1808	101.321
Cd28	2.88059	0.0493791	0.611796	0.0388532	0	0.244328	0.108595
Cyp27a1	-1.14552	0.0494033	0.611796	30.1748	55.0225	25.9776	20.5323
Palm3	2.96199	0.0494603	0.611892	0.0219508	0.041533	0.396108	0.20451
Eci2	-0.533975	0.049485	0.611892	4.99476	5.40225	4.95383	3.74678
Prkcz	-0.432436	0.0495677	0.612457	12.6622	14.4366	11.7242	12.4869
Tstd3	-0.560437	0.0498088	0.614199	13.3808	12.3282	9.91067	11.1175
Smn1	0.660222	0.0498135	0.614199	3.18125	2.92279	5.87109	5.78525
Psme2	-0.435274	0.04982	0.614199	82.3878	79.516	79.8174	65.2006
Ska3	1.08842	0.0499951	0.614927	1.90522	0.7487	4.18331	2.70352
Farp2	-0.542344	0.0500355	0.614927	4.86169	4.87162	4.348	3.7393
Hbs1l	-0.456882	0.0500946	0.614927	9.59142	11.33	9.85554	8.56981
Bche	-0.558458	0.0501261	0.614927	15.5962	20.3294	17.4426	12.1197
Dgat1	-0.563872	0.0501302	0.614927	225.899	317.29	243.536	200.577
Adamts13	-inf	0.0501323	0.614927	0.0643951	0.121841	0	0
Gal3st1	-0.487992	0.050139	0.614927	16.9761	18.9635	15.1671	15.7437
Ranbp1	0.704178	0.0503828	0.617459	3.75968	3.19665	8.27559	5.49804
Blm	0.776085	0.0505875	0.61894	0.60524	0.41021	1.14107	0.967861
Dcaf6	-0.569396	0.0506225	0.61894	2.59187	3.23434	2.37903	2.35727
Hrh2	2.64613	0.0506511	0.61894	0.0400774	0.0126384	0.241068	0.161802
Eps8l2	-0.547193	0.0506923	0.61894	51.3438	70.0983	45.1015	54.8281
Rnf166	0.583708	0.0507005	0.61894	6.87016	5.02577	10.6151	10.9408
Emid1	1.76332	0.0507279	0.61894	0.219478	0.129773	0.720096	0.715685
Btnl4	-0.428129	0.0508726	0.619739	45.8869	55.0673	48.7274	41.9759
Gabarapl2	-0.477866	0.0509166	0.619739	15.7891	19.6474	15.7479	14.9644
Pdpn	4.18654	0.0509608	0.619739	0	0.0412816	0.322126	0.56916
Kmo	2.5016	0.0509831	0.619739	0.0335675	0.0476346	0.2891	0.265828
Gnl3	0.528159	0.0510092	0.619739	3.10596	2.36054	5.09525	4.45562
Wfikkn2	1.93488	0.051018	0.619739	0.145024	0.0587996	0.441828	0.501853
Pde3a	-0.467496	0.0513682	0.623536	4.3512	4.91146	4.60551	3.50873
Adck5	-0.432439	0.0515678	0.624784	30.7063	25.7668	24.6852	25.8633
Cdo1	0.666986	0.051573	0.624784	5.25683	3.33068	8.42589	8.08783
mt-Nd1	-0.543598	0.0515842	0.624784	26988.5	20866.2	17926.1	21671.8
Rufy3	-0.466717	0.0516679	0.625341	4.16848	5.38294	4.44424	3.90534
Stap2	-0.540882	0.051768	0.626094	88.3293	116.936	73.8938	95.6356
Sapcd2	0.755766	0.0518908	0.626549	1.49554	1.41485	2.93664	2.99782
Alpk3	-2.14314	0.0519325	0.626549	0.12302	0.244404	0.0302717	0.0687685
Tle5	-0.403614	0.0519992	0.626549	100.642	100.499	91.9912	91.6382
Nkiras1	-0.580221	0.0520014	0.626549	3.42213	3.37409	2.9017	2.59637
Synj1	-0.460957	0.0520626	0.626549	4.90331	6.65197	5.10778	5.01596
Gbp8	1.16193	0.0520836	0.626549	3.40819	3.44216	6.8377	11.5427
9930111J21Rik1	4.05327	0.0521546	0.626549	0.0161974	0	0.146143	0.181088
Dis3	0.574751	0.052161	0.626549	1.71784	1.29625	2.88517	2.55312
Ovol1	-0.486729	0.0521797	0.626549	9.00156	12.0642	9.62081	8.53473
Gpn3	0.623331	0.052184	0.626549	3.82522	3.02068	7.10495	5.68449
Slc25a24	-0.408719	0.0523565	0.627587	56.4318	56.9069	50.666	52.3821
Selenon	1.2778	0.0523766	0.627587	0.197176	0.476706	1.11414	0.857279
Hilpda	1.61401	0.0523842	0.627587	0.790708	0.340021	2.12259	2.0761
Hmgn5	0.488338	0.0524617	0.627729	14.9636	11.8292	22.597	22.8405
Clnk	1.5539	0.0524719	0.627729	0.461236	0.34908	1.55112	1.33213
Ano9	-0.424919	0.0525368	0.628052	42.6457	39.6985	40.5834	33.7016
Cdc25b	0.586686	0.0527412	0.629721	3.06257	3.13877	5.82651	5.4292
Fau	-0.420625	0.0527525	0.629721	251.473	226.353	234.96	197.394
Pms1	1.02865	0.0528834	0.630383	0.367943	0.149182	0.715698	0.568071
Hspa2	1.82443	0.0529146	0.630383	0.239899	0.0851082	0.934674	0.474951
Nqo2	-0.557	0.0529895	0.630383	6.63009	5.06615	5.30953	4.33125
Il1b	4.60523	0.0529948	0.630383	0.0415765	0.0786667	2.96693	0.61977
Prkag2	-0.513943	0.0529983	0.630383	4.16009	4.88482	4.12482	3.53385
Me2	-0.396956	0.0531552	0.631095	77.898	80.8319	73.7861	71.8113
Cd74	-0.396119	0.0531697	0.631095	525.68	581.217	532.006	484.481
Sf3b3	0.42873	0.0531725	0.631095	6.04143	5.01477	9.50579	8.51058
Itpkc	-0.469615	0.0534197	0.633574	6.13589	8.0189	5.80812	6.49934
Sox13	-0.418376	0.0535874	0.634357	20.8513	23.5185	18.9732	21.0369
Eci3	-0.526566	0.0535888	0.634357	19.57	18.4612	16.8317	15.1072
Atp5md	-0.486009	0.0536006	0.634357	16.1451	14.4844	14.1398	12.3338
9430038I01Rik	-0.551468	0.0536835	0.634884	3.26684	3.92517	3.07531	2.85099
Lipg	0.634376	0.0537591	0.634978	2.10197	1.47949	3.24134	3.47803
Kntc1	1.16256	0.0537682	0.634978	0.536323	0.638931	2.10995	1.09189
Pdk2	-0.429836	0.0538423	0.6354	33.74	30.1647	28.7645	28.562
Mmp28	-0.703487	0.0540145	0.636123	2.53782	2.45898	1.79623	1.90679
AC149090.1	-0.435417	0.0540231	0.636123	49.0349	65.9644	52.2817	50.3033
Nucb2	0.853084	0.0540434	0.636123	1.42858	1.64112	3.26424	3.4225
Ndufb3	-0.487126	0.0540879	0.636123	51.9571	52.9878	49.1801	41.4363
Ppid	0.499794	0.0540956	0.636123	4.78659	4.09168	8.23087	6.97597
Srbd1	0.619257	0.0542732	0.637758	2.23136	1.98985	4.00553	3.83402
Wnt6	-1.35714	0.0548092	0.641924	1.26598	1.09502	0.682379	0.438091
Gk	-0.410558	0.0548704	0.641924	21.8414	23.8695	21.6863	19.872
Hexdc	-0.557222	0.0548829	0.641924	3.62606	4.19273	3.05684	3.34701
Ndc1	0.673714	0.0549938	0.641924	3.51025	1.91939	5.73205	4.78557
Zfp958	0.979688	0.0550002	0.641924	1.10679	0.888427	2.28333	2.46855
Pdp2	-0.496439	0.055019	0.641924	7.39654	6.50989	6.76387	5.19107
Aldh16a1	-0.426358	0.0550323	0.641924	19.9838	21.8542	20.579	17.0942
Spire2	-0.457034	0.0550587	0.641924	16.2995	20.351	16.0123	16.1864
Shprh	0.609667	0.0550621	0.641924	0.715867	0.629249	1.28532	1.19736
Hps5	-0.424727	0.055093	0.641924	17.5121	17.3061	16.306	15.0535
Exosc10	0.511237	0.0551353	0.641924	5.71374	5.19676	9.59038	9.20792
Pla2g12b	-0.499491	0.0551459	0.641924	33.3379	33.316	34.1124	23.1231
Pabpc4	0.421734	0.0551511	0.641924	17.3261	15.7393	28.8428	24.7819
Tbc1d10c	1.6581	0.0551705	0.641924	0.306379	0	0.502606	0.672833
Impdh2	0.609618	0.0552953	0.642925	11.75	8.75142	22.4669	15.5564
Edf1	-0.393343	0.0553354	0.642939	163.871	174.052	144.141	165.854
Fabp2	-0.391124	0.0555282	0.644727	4057.99	3572.43	3512.15	3518.68
Mfsd11	-0.508977	0.0555789	0.644863	3.84331	5.25781	4.25531	3.4763
Ifi30	-0.465586	0.0559412	0.648612	67.7171	64.9055	69.7453	46.8841
Slc7a11	inf	0.056046	0.648725	0	0	0.0233564	0.0636709
Cpsf6	0.453847	0.0560676	0.648725	3.65125	3.61126	6.29298	5.7352
Atp5l	-0.632957	0.0560685	0.648725	2.14121	1.81613	1.46359	1.61656
Sertad1	-0.462119	0.0561312	0.648938	33.8029	37.2253	32.5168	29.7894
Aebp1	1.27696	0.0562068	0.648938	0.253998	0.332715	0.801302	0.910163
Cenpt	0.767239	0.0562435	0.648938	1.32652	1.00807	2.80041	2.02602
Gm10131	0.811662	0.0562437	0.648938	8.18719	5.29952	17.5838	11.2409
Osr2	-0.439449	0.0567445	0.653962	32.498	25.9621	24.5559	27.4842
Gvin2	1.36085	0.0567645	0.653962	0.119678	0.0808719	0.371621	0.254858
H2az1	0.403047	0.0567976	0.653962	58.7506	43.1638	86.9679	76.3228
Ndufb7	-0.43592	0.0568998	0.654683	16.7796	17.1846	15.8629	14.4895
Ccl3	1.30905	0.0569756	0.654977	1.96664	0.685458	4.32992	3.66451
Aurkb	0.795283	0.0570243	0.654977	4.97895	2.52066	9.11707	6.71991
Rogdi	-0.668197	0.057044	0.654977	4.83908	4.86612	4.05246	3.34191
Zfp704	0.544914	0.0570907	0.65506	1.07067	0.673627	1.55603	1.52532
Tubb4a	inf	0.0572105	0.655979	0	0	0.175136	0.364703
Sh3pxd2b	1.42776	0.0572878	0.656411	0.105251	0.0612753	0.31876	0.226291
Fbxl15	-0.769764	0.0574003	0.657246	8.05805	5.5088	5.49988	4.16471
Crat	-0.536147	0.0575279	0.658098	17.3494	24.7245	18.1293	16.8769
Cap2	1.47943	0.0575543	0.658098	0.228766	0.144282	0.562927	0.692687
Pnpt1	0.488218	0.0576686	0.658934	6.65231	6.59206	11.8378	10.6307
Rai1	0.530004	0.0577192	0.658934	1.71949	1.79095	3.03775	3.08076
Naa15	0.435595	0.0577468	0.658934	3.11965	2.93675	5.28211	4.63027
Prodh	-0.612556	0.0578977	0.659267	10.3519	7.61919	6.38076	7.79711
Zfp618	1.68366	0.0579349	0.659267	0.0847802	0.0240618	0.278159	0.150076
Foxp1	0.505175	0.0579364	0.659267	1.4703	1.53825	2.61062	2.54628
Htatip2	-0.630326	0.057946	0.659267	10.2242	15.3056	10.2177	9.67157
Rfc4	0.773659	0.057975	0.659267	3.10319	2.34861	6.19368	5.1077
Psme2b	-0.530999	0.0581281	0.660554	68.2034	55.0243	60.6048	42.9799
Slc26a6	-0.391229	0.0582668	0.661406	57.9638	74.9002	65.2217	57.1673
Pwwp3a	0.517418	0.0583406	0.661406	1.74475	1.46962	2.93125	2.63792
Slc48a1	0.717309	0.0583515	0.661406	2.39214	1.22697	3.92424	3.30275
Slc37a4	-0.786745	0.0583629	0.661406	16.3735	24.6791	17.4364	11.4022
Csf3r	inf	0.0584075	0.661459	0	0	0.126139	0.20468
Gtf2i	0.433062	0.0584638	0.661643	4.52444	3.86112	7.51149	6.20704
Crtam	2.02991	0.0586433	0.663222	0.0309049	0.102331	0.291517	0.359915
Acadm	-0.407014	0.0588797	0.665442	32.6629	34.7727	30.7801	30.6198
Phlpp2	-0.407956	0.0589786	0.666104	14.095	17.7201	15.4021	13.569
Mtch2	-0.404666	0.0591294	0.667219	32.6204	37.7959	36.8754	27.5638
Mapk13	-0.378818	0.0591846	0.667219	108.081	129.682	104.715	115.587
Sphk2	-0.412391	0.0592852	0.667219	23.9823	26.2593	22.8142	22.7521
Tmem50b	-0.452142	0.0592996	0.667219	27.4877	22.0794	23.025	20.8379
Kif4	0.539076	0.0593072	0.667219	2.44445	2.24455	4.81207	3.45632
Kifc3	-0.510311	0.0593191	0.667219	4.20527	4.92696	3.75619	3.97369
Grk3	0.590379	0.0594528	0.668269	1.058	1.42372	2.33412	2.17536
Hmgb2	0.617818	0.0594937	0.668275	38.5211	22.4302	62.175	51.386
Herc4	-0.436437	0.0595374	0.668313	5.4317	6.67679	5.21521	5.5683
Vars2	0.571932	0.0597718	0.670489	2.3815	1.8134	3.60901	3.92344
Rmdn3	-0.435213	0.059839	0.670788	25.9805	28.2687	28.7016	19.9657
Hmga1	0.7147	0.0600771	0.673002	29.961	16.1313	52.0269	39.9413
Utp18	0.56844	0.0601185	0.67301	3.61495	2.37726	5.56863	5.19567
Nle1	0.681676	0.0603472	0.675114	2.06003	1.55446	3.90242	3.13023
Nudc	0.448434	0.0605574	0.677009	25.2047	24.5818	43.6752	38.5155
Afap1	1.42939	0.0606872	0.678001	0.0626721	0.0711488	0.200483	0.233559
Usp35	-1.06546	0.0607901	0.678328	2.41398	4.43981	1.94314	1.99759
Dio2	3.31502	0.0607984	0.678328	0	0.0257983	0.234859	0.076219
Slc12a9	-0.608178	0.060876	0.678737	3.06406	3.24241	3.161	1.86879
Septin4	2.25238	0.0610873	0.680623	0.0729809	0.0138087	0.215502	0.285576
Zfyve1	-0.425891	0.0611484	0.680623	8.515	8.21742	7.26494	7.76495
Nop14	0.606201	0.0612019	0.680623	3.7465	3.07728	5.90782	6.62926
Vps37b	0.547635	0.0612356	0.680623	4.15053	6.85809	10.1899	9.21705
Oaz1	-0.409009	0.0612507	0.680623	87.8102	83.1019	86.898	69.0752
Itga5	0.95665	0.061479	0.681903	0.707197	0.440959	1.08104	1.60226
Cldn23	-0.626864	0.061506	0.681903	34.3231	51.1017	31.4259	35.1357
Slc9a3r1	-0.36551	0.0615343	0.681903	612.75	723.668	575.81	673.07
Tsc22d1	-0.403223	0.0615539	0.681903	14.4398	16.5713	14.7436	13.5845
Ccnb2	0.632712	0.0615719	0.681903	16.2094	10.0436	28.2903	21.1812
Thumpd1	0.500916	0.061831	0.683884	6.07053	5.26858	10.9761	8.48361
Crb3	-0.455979	0.0618671	0.683884	26.8682	29.8308	25.9469	23.9932
Atr	0.708607	0.0618747	0.683884	0.39259	0.199989	0.638529	0.537706
Thada	0.902747	0.0619293	0.683897	0.697191	0.280809	1.26829	0.95825
Wdfy4	2.11789	0.0619762	0.683897	0	0.0568678	0.147916	0.14701
Flnb	-0.384215	0.0621392	0.683897	32.3766	40.1628	34.7652	32.3407
Cfap157	-0.867372	0.0621565	0.683897	2.31754	3.62605	1.97404	1.95157
Ifi35	-0.477986	0.0621979	0.683897	17.7212	23.1497	19.8452	15.6549
Tbcb	-0.468212	0.062227	0.683897	24.1928	22.3153	18.2202	22.2836
Hdac2	0.469678	0.0622277	0.683897	6.45066	5.56613	9.98617	10.1211
Cyb5b	-0.384989	0.0622392	0.683897	150.978	155.333	147.389	136.136
Myzap	-0.429506	0.0622475	0.683897	8.85025	11.6739	8.63268	9.71372
Maml2	1.49138	0.0623642	0.684604	0.132184	0.0795788	0.433689	0.291087
Gm2115	-2.76827	0.0624083	0.684604	0.151228	0.0715341	0.00886017	0.0301916
Krt8	-0.364993	0.0624376	0.684604	1396.91	1567.29	1287.32	1484.96
Aprt	-0.413061	0.0624961	0.684604	64.7547	70.1784	65.0337	57.4942
Wdr76	0.651871	0.0625186	0.684604	1.21979	0.832769	2.15576	1.75739
Gpsm1	1.04094	0.0626023	0.684913	0.353497	0.32049	0.954423	0.727299
Nr1d1	-0.596563	0.0626385	0.684913	54.5239	80.7129	52.8174	54.9035
Rpa2	0.619547	0.0626711	0.684913	3.01993	1.90466	5.19313	3.99825
Egln2	-0.428284	0.0627364	0.684913	22.0869	22.958	19.9282	20.4722
Antkmt	-0.658938	0.0628001	0.684913	4.31396	5.56229	4.53723	3.04681
Zbed3	0.754025	0.0628027	0.684913	2.77201	1.47933	3.9644	4.70165
Dnpep	-0.38576	0.0628509	0.684913	31.5926	40.4686	31.8572	34.5835
Cox5b	-0.421358	0.0629112	0.684913	86.3308	70.9912	78.106	64.2803
Pole	0.817259	0.0629505	0.684913	1.03726	0.544418	2.01045	1.38339
Wbp1	-0.452629	0.0629692	0.684913	18.807	19.0721	17.023	16.4153
Lgi2	3.33523	0.0630376	0.684913	0	0.0229806	0.129509	0.147104
Mafg	-0.44389	0.0630433	0.684913	7.89616	10.0493	8.50431	7.43558
Ncbp1	0.489446	0.0633395	0.687106	6.79063	5.07294	10.0643	10.079
Nr1i3	-0.634323	0.063412	0.687106	1.97587	2.88887	1.79749	1.97475
Hnrnpa1	0.378246	0.0634386	0.687106	74.9864	58.7128	111.256	99.1947
Cry2	-0.727309	0.0635148	0.687106	2.29579	3.63175	2.0889	2.22074
Ccr7	inf	0.0635454	0.687106	0	0	0.361663	0.224071
Cited4	0.949943	0.0635467	0.687106	1.77744	1.8617	5.10272	3.43026
Dnaaf1	-0.618492	0.0635827	0.687106	4.21587	4.44043	3.31969	3.48265
Pex11a	-0.447272	0.0636042	0.687106	11.0134	13.9787	10.5664	11.5144
Zfp367	0.68846	0.0636526	0.687106	0.992159	1.15628	2.58295	1.62099
Cdkn2c	0.706649	0.0636612	0.687106	2.39099	1.48007	3.82551	3.8227
Nol6	0.489852	0.0637016	0.687106	4.17456	3.30542	6.5381	6.17218
Psrc1	1.14212	0.0639058	0.68886	0.707073	0.334462	1.7979	1.0101
Selenbp1	-0.473452	0.0639839	0.688939	18.1734	15.6419	15.536	13.9418
Pif1	0.750532	0.0639964	0.688939	1.15641	0.769232	2.16384	1.7676
Frmd4a	0.815938	0.0641736	0.690398	0.172303	0.150222	0.279888	0.402898
Bcl2l11	0.610396	0.064357	0.691731	1.28375	0.822115	1.81437	2.07006
Ankle1	0.717239	0.0643811	0.691731	2.16968	1.43684	4.29659	2.91664
Rgs10	2.07997	0.0645211	0.691898	0.278036	0.0438391	1.06426	0.604421
Sult1b1	-0.390557	0.0645292	0.691898	105.525	104.419	101.176	92.4689
Pitrm1	0.508242	0.06463	0.691898	3.67696	3.00849	6.11346	5.4009
Cgnl1	1.71603	0.0646319	0.691898	0.0909712	0.0286877	0.28189	0.197762
F5	1.23708	0.0646776	0.691898	0.138725	0.181717	0.463901	0.447389
Sh3d21	-0.474786	0.0646815	0.691898	8.98794	12.0367	8.76052	9.4613
Krtcap3	-0.505482	0.0646892	0.691898	22.4586	18.9484	18.8102	16.5073
Tuba1b	0.67813	0.0647749	0.692368	8.07665	4.56053	13.9432	10.6371
Ubr2	0.449769	0.0649005	0.693263	3.24772	3.79858	6.10312	5.52473
Suv39h2	1.1008	0.0650315	0.694214	0.359576	0.340175	1.03228	0.787265
Spata13	0.460888	0.0650998	0.694496	3.01397	3.13978	5.38732	4.85317
Tm6sf2	-0.394414	0.0651518	0.694603	119.66	138.535	132.052	105.693
Slc36a4	1.45863	0.0653141	0.695885	0.0969865	0.28673	0.467367	0.790645
Espn	-0.420807	0.0653732	0.696067	21.7578	20.738	16.0776	22.1017
Adora2a	0.974137	0.065634	0.698394	0.466086	1.02886	1.84779	1.68871
Ergic3	-0.423896	0.0657171	0.69883	46.3159	46.151	47.8324	35.7329
Klhl22	-0.479804	0.0657665	0.698907	7.10458	5.61777	5.54165	5.49006
Mroh1	-0.403764	0.0659334	0.699058	4.03462	5.29269	4.10706	4.38692
Syt16	-inf	0.0659545	0.699058	0.0346835	0.0574213	0	0
Wfs1	-0.485531	0.0660126	0.699058	7.26496	8.99232	7.848	6.20288
Snx20	-0.562437	0.0660155	0.699058	6.36607	9.07466	7.01947	5.62133
Bop1	0.447906	0.0660213	0.699058	10.5912	9.84219	18.1003	15.6381
Mast2	-0.38109	0.0660341	0.699058	28.2118	30.9018	26.9943	27.7708
Zmym4	0.600192	0.0661361	0.699552	1.09105	0.838652	2.09348	1.46122
Wdhd1	0.562785	0.0661653	0.699552	1.55358	1.31666	2.75214	2.38222
Dcaf15	-0.413073	0.0662498	0.699999	25.6712	30.1679	24.2917	26.2527
Nuak2	-0.449292	0.066309	0.700178	24.9388	25.4302	18.1497	26.1745
Bmp3	-0.500145	0.0664629	0.700619	3.8475	3.86298	3.70968	2.89564
Tead2	1.81428	0.0664707	0.700619	0.0827971	0.0939958	0.380314	0.37027
Agtpbp1	1.15295	0.0664778	0.700619	0.0762929	0.0446807	0.184755	0.14216
Zfyve19	-0.464467	0.0665583	0.701021	9.91385	10.3929	8.51132	9.23645
Bard1	1.28548	0.0666664	0.701714	0.476363	0.198821	1.32159	0.691827
Nr4a3	2.64756	0.0667439	0.701975	0.0927017	0.112757	1.20574	0.370146
Cgn	-0.372991	0.0667765	0.701975	48.826	61.382	51.3469	51.2951
Cep78	0.984735	0.0668184	0.701975	0.408825	0.991091	1.86529	1.47595
Gstp2	-0.798286	0.0669586	0.703002	20.2312	30.9335	21.7947	13.8712
Fzd7	0.553585	0.0670177	0.703176	2.37929	2.16817	4.86461	3.24358
Kri1	0.622938	0.0671014	0.703433	1.85798	1.68599	3.6078	3.0028
Acadvl	-0.417228	0.0671272	0.703433	29.1937	36.6666	33.9696	25.7413
Nsl1	0.785409	0.0673496	0.705318	0.777465	0.565783	1.64332	1.17009
Ttc7	-0.395103	0.0674575	0.706001	16.1405	19.0647	16.4423	15.873
Ascl2	0.989965	0.0676032	0.706768	1.27015	1.29405	3.00525	3.14045
Ppm1n	-1.22353	0.0676162	0.706768	1.34865	2.5182	1.28088	0.727446
Epn3	0.920948	0.0676849	0.707023	0.662832	0.516411	1.47113	1.23508
Zxdc	-0.516269	0.0677815	0.707023	2.35343	2.78988	2.22977	2.11207
Mmaa	-0.524307	0.067825	0.707023	2.90923	3.92292	3.14209	2.60007
Napsa	2.23911	0.067827	0.707023	0.0596139	0.112795	0.684565	0.305473
Gnb2	-0.401534	0.067854	0.707023	31.7892	34.1089	31.2743	29.0091
Hspb9	-4.09573	0.0680719	0.707688	0.65526	0.826542	0	0.101748
Snph	-0.500784	0.0680884	0.707688	3.15693	2.59539	2.13442	2.76268
Ankrd13b	0.659554	0.0680973	0.707688	1.90007	1.3677	3.06619	3.17488
Th	-1.57641	0.0681541	0.707688	0.570165	0.793239	0.13755	0.406216
Pabpc1	0.388522	0.0681937	0.707688	78.1347	57.9539	116.921	99.034
Pkp1	0.456484	0.0682068	0.707688	5.80761	3.89675	8.33632	7.79269
Mlf2	-0.381681	0.0682171	0.707688	55.0332	52.7034	48.4189	51.3808
Fibp	-0.432952	0.0684234	0.709384	9.16983	12.2685	9.4726	9.66926
Gm8909	-0.548347	0.0685095	0.709508	78.6702	114.359	83.356	75.9261
Scp2	-0.386134	0.0685211	0.709508	119.089	124.396	124.607	100.97
Klra1	4.07011	0.0685855	0.709567	0	0.0425219	0.25807	0.586261
Ubl5	-0.446641	0.0686125	0.709567	14.5404	13.4531	13.183	11.6725
Hnrnpab	0.388606	0.0687235	0.710165	53.6366	47.8578	79.27	81.2239
Ugt2b36	-0.897776	0.0687613	0.710165	2.88804	4.77228	2.969	2.00906
H2-Q6	0.925663	0.0689519	0.710165	1.06476	2.37437	4.70987	3.18858
Diaph3	0.755143	0.0689566	0.710165	0.697618	0.821607	1.6816	1.41928
Sirt7	-0.406891	0.0689668	0.710165	15.6786	17.674	15.6773	14.7078
Zdhhc19	-1.06393	0.0689891	0.710165	1.27881	1.57948	0.611876	1.02596
Mgrn1	-0.389366	0.0689985	0.710165	21.0256	26.1432	21.8356	21.6074
Neurl3	-0.375168	0.0690134	0.710165	116.822	141.973	127.298	113.777
Pde4b	1.5334	0.0690827	0.710376	0.232754	0.120753	0.868347	0.384734
Ttyh2	-0.400588	0.0691197	0.710376	22.8381	30.192	25.9508	22.5815
Anxa8	inf	0.0691847	0.710602	0	0	0.518886	0.117876
Cbx6	0.652546	0.06929	0.711243	0.657669	0.459569	1.21375	0.919096
Txndc15	-0.532794	0.0693502	0.711315	4.93507	5.36998	5.35275	3.30103
Ppic	1.13578	0.0693829	0.711315	0.904193	1.22965	2.36402	3.26434
Tubgcp5	0.650196	0.0695324	0.712406	0.727724	0.612898	1.5141	1.0418
Tpbgl	4.05796	0.0696741	0.713416	0	0.0248209	0.172161	0.317768
Sema4b	-0.42934	0.0698301	0.71394	15.7309	20.9812	17.9836	14.9701
Ccdc148	-1.97764	0.0698413	0.71394	0.135751	0.113318	0.0392992	0.0371985
Telo2	0.688402	0.0698546	0.71394	0.802174	0.505929	1.30782	1.2456
Cd72	0.996854	0.0699041	0.714005	0.741428	0.394552	1.27331	1.46788
Pdcd4	0.433833	0.0699499	0.714032	18.0829	14.2361	30.2038	22.7851
Apbb3	-0.970389	0.0702416	0.716568	5.56396	9.96664	5.14359	4.41896
Zfp768	-0.456993	0.0704789	0.718533	12.135	12.1644	9.3863	11.9209
Pbk	0.973638	0.0705436	0.718533	6.24198	3.35047	14.4882	8.49636
Cox6b1	-0.406624	0.0705644	0.718533	200.568	181.165	194.182	154.832
Rbks	-0.592318	0.0706288	0.718746	8.89244	9.42016	7.94904	6.74692
Otulinl	1.0023	0.0709553	0.721003	0.562662	0.671167	1.40461	1.57265
Megf6	inf	0.0709759	0.721003	0	0	0.057793	0.0844001
Ly6c1	-3.70998	0.0710209	0.721003	0.189115	0.715646	0.0387798	0.0440482
Pgm2l1	0.880641	0.0710247	0.721003	0.86046	0.407018	1.70338	1.14083
Serpinb6a	-0.365293	0.0712921	0.722756	50.2485	58.3539	48.4055	53.1927
Flot1	-0.454098	0.0713051	0.722756	12.1136	14.5195	12.8134	10.6986
Cx3cl1	-0.400743	0.0713283	0.722756	25.1376	25.3464	23.6306	22.5742
Patz1	0.71642	0.0716365	0.72456	0.966908	0.635236	1.53111	1.65154
Synpo	-0.38591	0.0716404	0.72456	16.4428	18.7502	13.985	18.3955
Setd1a	0.597149	0.0717029	0.72456	1.24851	1.21427	2.36399	2.1416
Ephb4	0.41754	0.0717236	0.72456	10.2526	7.19372	14.3382	13.8663
Gpr89	-0.444466	0.0717538	0.72456	7.84736	9.24151	8.50953	6.69157
Epb41l2	0.41961	0.071769	0.72456	3.91646	2.78678	5.48583	5.36412
Btnl1	-0.441193	0.0718805	0.725121	69.9471	89.7732	81.5239	60.9086
Nup188	0.499494	0.0719735	0.725121	2.90925	1.97107	4.28278	4.07161
Polr3d	0.595586	0.071989	0.725121	3.30592	2.36537	5.35491	5.02122
Nagk	-0.452495	0.0719997	0.725121	7.42675	6.83355	5.70227	6.85609
Hmgxb4	0.597144	0.07219	0.726332	1.88091	1.36327	2.77454	3.15147
Vat1	-0.427686	0.0722752	0.726332	31.5311	41.8975	36.2787	29.7238
Ammecr1	0.642099	0.0722925	0.726332	1.37078	1.18645	2.18892	2.62216
Tm7sf3	-0.43155	0.0722954	0.726332	11.9691	13.6578	11.274	11.6454
Usp31	0.720466	0.0724022	0.726559	0.484768	0.33486	0.990905	0.652374
Surf6	0.562403	0.0724235	0.726559	2.82401	2.15574	4.40906	4.48185
Dlst	-0.374246	0.0724497	0.726559	37.9885	40.7019	38.3303	35.045
Ddx10	0.545395	0.0726393	0.72802	3.90349	3.16533	6.48673	5.9983
Thrap3	0.388162	0.0727127	0.72828	11.7977	11.088	18.3466	17.8472
Sult1d1	-0.503119	0.0728085	0.72828	93.2478	115.609	107.614	71.1352
Bub1	0.837495	0.0728105	0.72828	2.1852	1.3782	4.8245	2.93507
H2-DMa	-0.455695	0.0728412	0.72828	14.0729	11.2252	12.2032	10.1548
Maob	-0.508062	0.0730947	0.72979	37.0705	47.5763	42.8583	29.2933
Birc5	0.489692	0.0731429	0.72979	5.24381	4.07895	8.65969	7.20884
Sugct	-1.16683	0.0731545	0.72979	0.809281	0.809367	0.417247	0.45239
Msh6	0.465493	0.0731846	0.72979	5.19941	3.90059	8.24518	6.98576
Poli	0.796596	0.0732127	0.72979	1.04118	0.594717	1.83693	1.61062
AI467606	0.763157	0.0732812	0.730034	1.51843	2.71771	4.77991	3.89991
Trip10	-0.419528	0.0733653	0.730337	14.1868	18.2568	14.8882	14.3789
Gvin1	0.906603	0.0733998	0.730337	0.519478	0.683033	1.75493	0.984371
Arf5	-0.395637	0.0736966	0.731547	61.5333	62.5007	60.2593	53.7651
Ttc4	-0.438122	0.0737042	0.731547	13.4663	14.1903	13.6155	11.0969
Arfgap3	-0.374938	0.0737168	0.731547	29.9311	39.0764	31.2385	32.8862
Slc35b1	-0.390834	0.0737421	0.731547	45.5104	55.2021	48.7972	43.9957
Pfas	0.528222	0.0737423	0.731547	1.79901	1.27646	2.71349	2.6538
Kif21a	0.523479	0.073879	0.732464	2.22825	2.38601	3.66542	4.32309
Mb21d2	-0.534202	0.073989	0.733115	4.03729	5.72919	3.92995	4.19194
Sqor	-0.394845	0.0742401	0.735163	15.8029	19.2113	15.2234	16.8574
Lancl3	2.37834	0.0743182	0.735497	0.0595989	0.0375889	0.179246	0.425704
Acot8	-0.457699	0.074429	0.735826	16.5958	16.5267	14.5894	14.537
Ndufaf8	-0.486036	0.0744403	0.735826	33.9392	32.8275	31.5031	26.2172
Tmem273	1.64271	0.0745002	0.735834	0.543735	0.093527	0.932528	1.47369
Fuom	-0.473037	0.0746138	0.735834	8.28728	7.97769	6.6584	7.47268
Tdrd7	-0.392045	0.0746568	0.735834	21.4142	26.7401	22.954	21.3507
Sp110	0.685199	0.0746846	0.735834	0.876933	0.608388	1.54408	1.35079
Rnf5	-0.495102	0.0746874	0.735834	40.7927	30.2968	31.3109	29.7368
Gm11127	-1.92709	0.0747299	0.735834	1.00288	0.89296	0.387105	0.219848
Mfsd6l	-0.655366	0.0747522	0.735834	7.35132	10.8508	8.14499	5.84496
Angpt2	1.36813	0.0748649	0.735926	0.279329	0.16262	0.722596	0.660616
Tamm41	0.569042	0.0748812	0.735926	1.90853	1.77712	3.31578	3.29022
Ruvbl1	0.578748	0.0749056	0.735926	5.30246	3.67341	8.45883	7.77976
Depdc7	-0.495578	0.0749931	0.735926	13.2396	18.8237	14.3347	13.1103
Mlxipl	-0.371698	0.0750037	0.735926	44.4107	54.4483	48.8986	43.417
Arhgap17	-0.443504	0.0750283	0.735926	8.84752	12.2286	9.34288	9.34052
Cox6c	-0.405942	0.0752179	0.736764	32.6081	28.7039	30.958	25.12
Chrnb4	1.33482	0.0752483	0.736764	0.255557	0.241768	0.593915	0.912696
Cmah	2.24868	0.0752722	0.736764	0	0.0422188	0.158619	0.0831544
Atp10b	-0.380287	0.0753043	0.736764	9.46656	11.1642	9.01037	10.084
Ppip5k1	-0.394179	0.0753362	0.736764	10.0584	10.8134	10.5994	8.62573
Gchfr	-0.667261	0.0753826	0.736783	14.751	16.3972	15.0233	8.81845
Actb	-0.34845	0.0754651	0.736914	1403.72	1450.59	1236.8	1463.73
Zfp609	0.448744	0.0754851	0.736914	3.16455	3.62887	5.81276	5.38739
Cep128	0.809728	0.0755665	0.737274	0.264419	0.175639	0.516836	0.419322
Srpk2	0.689742	0.075633	0.737489	0.690142	0.366922	1.16959	0.903367
Kcnk1	0.507391	0.0758172	0.737812	6.24359	7.28272	12.192	11.039
mt-Nd2	-0.639064	0.0758228	0.737812	15266.2	10644.3	9256.08	10830.6
Cenpw	1.22886	0.0758456	0.737812	0.188284	0.374064	0.648638	0.92972
Fam214a	0.88002	0.0758971	0.737812	0.442007	0.327746	0.891677	0.823609
Bloc1s2	-0.551293	0.0759273	0.737812	11.3076	8.39023	8.94758	7.35384
Zfp69	-1.16223	0.0759335	0.737812	1.08299	0.997599	0.677921	0.451391
Ticam1	-0.395843	0.0760624	0.738471	18.8411	21.4597	16.4106	20.4423
Rnf227	2.74641	0.0761026	0.738471	0.114301	0	0.437516	0.496955
Mpi	-0.391295	0.0761526	0.738471	30.5588	26.8093	24.5687	28.1887
Ctnnd1	-0.435479	0.0761798	0.738471	5.24315	5.38045	4.54942	4.92526
Atp6v0a2	-0.369785	0.0766197	0.741268	35.4585	39.8574	36.162	34.2327
Mtrex	0.441561	0.0766249	0.741268	4.51898	4.07605	7.31172	6.80553
Ehbp1l1	-0.52748	0.0766285	0.741268	15.518	22.5866	15.9502	15.9109
Gm10130	0.849254	0.0767365	0.741268	1.5683	0.857242	2.62993	2.66253
Cebpz	0.484075	0.0767865	0.741268	4.01709	3.18843	6.29673	5.89936
Megf8	-0.548595	0.0767982	0.741268	2.27113	3.34471	2.33018	2.29772
Usp24	0.405692	0.0768139	0.741268	4.02531	3.41335	6.25587	5.67026
Wdr12	0.800802	0.0768265	0.741268	0.603519	0.263519	1.02814	0.809437
Clec12a	3.23071	0.0770153	0.742645	0	0.0271377	0.199995	0.106901
Mgat4a	-0.372671	0.0770789	0.742645	28.9853	31.9927	31.2016	25.789
Tm4sf5	-0.58999	0.0771202	0.742645	307.35	396.379	351.76	215.763
Ube2t	0.964536	0.0772013	0.742645	0.442666	0.356741	1.11617	0.779014
Chst2	inf	0.0772383	0.742645	0	0	0.0976215	0.0504018
Serpinb2	inf	0.0772383	0.742645	0	0	0.304542	0.157235
Flt3	2.97421	0.0773415	0.743206	0	0.0364356	0.263252	0.0837244
Apba3	-0.425009	0.0774192	0.743521	16.9547	22.1133	15.9096	19.0934
Camkk2	0.999244	0.0775314	0.743945	0.1452	0.219785	0.37516	0.500531
Cdc7	0.686575	0.0775533	0.743945	1.30786	1.00418	2.51864	1.9955
Gm4924	1.20832	0.0776466	0.744409	0.176136	0.178535	0.546935	0.445417
Cklf	1.19104	0.0777309	0.744496	0.220096	0.14698	0.584071	0.434239
Fbp2	-0.384574	0.0777456	0.744496	130.615	141.235	142.109	110.124
Cenpa	0.757031	0.0778977	0.745189	3.59901	2.18882	7.23583	4.67668
Bcl2a1d	1.87902	0.077908	0.745189	0.551238	0.260749	1.73323	1.8831
Nrros	1.17987	0.078067	0.746279	0.379634	0.14366	0.918599	0.53054
Nipsnap1	0.448867	0.0781591	0.746728	8.97921	8.35317	15.6876	12.9668
Sprr2a2	0.929955	0.0782079	0.746763	2.42491	1.54657	3.59808	5.50843
Patj	-0.367983	0.0783664	0.747255	10.0659	12.2868	10.1291	10.7475
Prkcd	-0.363613	0.078382	0.747255	45.9215	57.9477	50.6639	46.8076
Mettl26	-0.523636	0.0784236	0.747255	11.4934	11.8927	11.7105	8.03104
Ptges2	-0.439647	0.0784527	0.747255	7.58692	7.31105	6.54451	6.71801
Pum3	0.474722	0.0785834	0.747255	2.44496	1.88696	3.55853	3.71656
Treml2	2.02091	0.0785877	0.747255	0	0.12204	0.370336	0.225347
Pou2f1	0.591685	0.0785932	0.747255	0.535041	0.546849	0.858129	1.10378
Nudt22	-0.558207	0.0786205	0.747255	11.2129	10.9845	7.94554	10.1995
Pou2f2	1.78602	0.0787598	0.748151	0.0577118	0.0363987	0.252466	0.143382
Cd300ld	inf	0.0789204	0.74877	0	0	0.295049	0.111711
Gm8281	inf	0.0789204	0.74877	0	0	0.399388	0.151216
Aunip	1.17417	0.0789885	0.74877	0.994967	0.823624	2.95839	2.02777
Atxn7l1	0.53321	0.0790455	0.74877	1.23873	0.918108	1.9868	1.79361
Wdr90	0.730369	0.0791037	0.74877	0.538606	0.430478	1.02067	0.92574
Ywhag	0.409378	0.079181	0.74877	8.77917	7.43268	12.9949	13.0278
Slfn9	0.486798	0.0792046	0.74877	3.76162	2.72873	5.05878	5.91942
Upf3b	0.465633	0.0792354	0.74877	5.09543	4.3891	8.48902	7.37026
Pcyox1l	0.882371	0.0792689	0.74877	0.959231	0.85076	2.43415	1.61981
Adap2	-0.459722	0.079345	0.74877	14.7024	17.481	14.4276	13.822
Stx5a	-0.386407	0.0794221	0.74877	13.2144	17.6028	14.8252	13.6342
Pde9a	-0.385939	0.0794345	0.74877	32.9651	32.3525	25.4583	34.6587
Naaladl1	-0.369573	0.0794767	0.74877	491.347	404.824	391.272	445.734
Cds1	-0.372375	0.0795481	0.74877	62.157	63.5641	61.8142	55.622
Smpdl3a	-0.393055	0.0795539	0.74877	44.1931	40.5737	38.5793	39.3848
Ethe1	-0.544499	0.0796707	0.74877	9.13611	11.9791	9.64111	7.86474
Rfc5	0.49748	0.0796757	0.74877	3.14157	2.37766	5.4601	4.00275
Abr	-0.362616	0.0797071	0.74877	35.7273	39.7599	36.9377	33.9996
Pop1	0.740266	0.0797553	0.74877	1.14908	0.81037	2.36486	1.61558
Malrd1	-0.397195	0.0797877	0.74877	14.8971	14.4496	14.5742	12.3992
Fdx1	-0.52793	0.0798125	0.74877	5.69616	6.42793	5.90834	4.28363
Fndc3b	0.524358	0.0798494	0.74877	1.15288	1.26049	1.9026	2.27685
Shkbp1	-0.486725	0.0798652	0.74877	5.00461	5.86947	4.90443	4.47055
Znhit2	-0.569185	0.0802479	0.751932	11.141	9.89576	8.47824	8.64975
Miga2	-0.499976	0.0804652	0.753391	8.06948	11.2471	9.19983	7.31714
Atp6v0d1	-0.418966	0.080532	0.753391	24.2768	29.2421	25.2808	23.0711
Egfr	0.47789	0.08054	0.753391	1.49108	1.79475	2.8997	2.62839
Lgmn	0.520023	0.0809189	0.756225	5.22205	6.84539	10.1344	10.7162
Wdr6	0.671359	0.0809453	0.756225	1.0475	1.78378	2.64009	2.78583
Pik3r2	-0.378163	0.0809801	0.756225	19.8596	24.1228	19.7935	20.9967
Mest	2.27989	0.0811248	0.757149	0.0803918	0.0190136	0.346187	0.243421
Akr1a1	-0.364383	0.0812094	0.757512	183.858	160.328	163.625	159.584
Lrch1	0.492942	0.0812985	0.757916	1.96832	1.58087	3.36352	2.69343
Itpka	-0.501726	0.0814377	0.758013	14.3047	12.0476	12.9137	9.6704
Alkbh1	0.554528	0.0814729	0.758013	1.57994	1.10676	2.64131	2.14617
Dxo	-0.439538	0.0814786	0.758013	15.6875	19.3929	16.0843	15.1429
Polq	0.72795	0.081492	0.758013	0.491191	0.325283	0.89308	0.74746
Mtbp	0.856789	0.0815497	0.758123	0.94027	0.437927	1.81539	1.22643
Ap2m1	-0.371067	0.0816293	0.758305	55.3273	51.3409	50.8904	48.8037
Exog	0.756648	0.0816608	0.758305	0.547222	0.598229	1.27673	1.06498
Plbd1	-0.39716	0.081847	0.759506	33.0034	36.6924	35.8883	28.1953
Zzz3	0.445938	0.0818987	0.759506	2.05473	2.07433	3.63089	3.17343
Zbtb24	-0.479135	0.0819277	0.759506	4.30249	4.6853	3.85911	3.92199
Pwp1	0.546867	0.0820178	0.759678	3.90773	2.95751	5.94631	6.17666
Tnfaip1	-0.35878	0.082038	0.759678	42.7992	45.1718	37.6855	44.9348
Kbtbd6	2.24258	0.082228	0.760931	0.132853	0	0.501265	0.272305
Pdzd7	-0.947515	0.0822653	0.760931	0.801663	0.998882	0.465099	0.655803
Aldh7a1	0.746539	0.082416	0.761775	0.765166	0.723882	1.58159	1.44002
Dhrs13	2.0429	0.0824747	0.761775	0.201542	0.0762671	0.595122	0.788636
Chd6	0.443967	0.0825882	0.761775	1.15444	1.08036	2.10841	1.57851
EPPK1	-0.395023	0.0826961	0.761775	4.64197	4.68956	3.88135	4.66622
H2-T23	-0.41367	0.0827737	0.761775	92.4871	112.5	109.132	77.3718
Cldn7	-0.359457	0.0828035	0.761775	304.203	346.857	330.81	282.886
Gbp7	0.593619	0.0828184	0.761775	1.39818	1.41627	2.54852	2.57896
mt-Nd4	-0.735	0.082848	0.761775	16443.3	10717.7	9168.38	10544.5
Isoc1	-0.388272	0.0828766	0.761775	30.6628	33.2064	32.2569	26.7958
Arhgef16	-0.361351	0.0828895	0.761775	37.5529	48.6373	38.4435	42.359
Mlx	-0.381657	0.082929	0.761775	53.4261	52.3072	49.0924	48.9257
Rnf144a	2.53806	0.0829341	0.761775	0.010802	0.0408767	0.274665	0.0905749
Ifi213	1.9034	0.0829547	0.761775	0.150691	0.0438647	0.646533	0.248389
Mtmr11	-0.451948	0.0830743	0.761828	6.41843	8.61211	6.00443	7.21101
Ercc6l	0.688765	0.0832164	0.761828	1.01688	0.693215	1.83988	1.50468
Cpt1c	-2.31484	0.0832831	0.761828	0.155602	0.160589	0.0232056	0.0527164
Scn7a	3.96976	0.0833217	0.761828	0	0.0102219	0.0797633	0.110733
Gsdmd	-0.432926	0.0833575	0.761828	133.723	173.085	121.367	151.871
Itpk1	-0.353344	0.0833613	0.761828	78.7133	79.3917	69.3235	79.8318
3830406C13Rik	-0.643887	0.0833927	0.761828	1.88736	1.89916	1.33698	1.58256
Tmem106a	-0.481431	0.0835192	0.761828	23.0684	32.6998	25.657	22.575
Sema5a	0.435779	0.0835311	0.761828	1.38325	1.08784	2.2135	1.83822
Nmral1	0.888142	0.0835444	0.761828	0.631683	0.539769	1.5711	1.06313
Brca1	0.60786	0.0836091	0.761828	0.966341	0.580168	1.47094	1.3851
Tbc1d10a	-0.591363	0.0836987	0.761828	7.65885	11.6369	8.04295	7.40581
Ltb	1.85005	0.0837064	0.761828	0.209199	0.24739	1.37274	0.63344
Pgm1	-0.517414	0.0837076	0.761828	11.8075	17.0509	13.0691	11.2788
Fbh1	-0.398459	0.083722	0.761828	12.8346	13.374	12.2947	11.7266
Rad54b	0.933879	0.0837281	0.761828	0.534793	0.220537	1.05728	0.702661
Gata5	-0.395276	0.0837489	0.761828	22.477	20.4631	19.27	20.1522
Pex6	-0.417172	0.0837886	0.761828	17.6912	16.1043	17.3377	13.3493
Sorbs3	1.37604	0.0842217	0.765345	0.087368	0.35128	0.824118	0.549438
Sertad3	-0.667744	0.0843405	0.766004	11.5738	7.95803	6.60613	8.22618
Pirb	2.35335	0.0844633	0.766699	0	0.0838835	0.33455	0.18174
Snta1	-0.513536	0.0849034	0.769079	4.84329	6.32749	4.96055	4.48848
Piezo1	0.687998	0.0849147	0.769079	0.566617	0.347297	0.92952	0.85505
Nol9	0.481432	0.0849189	0.769079	3.74355	2.78483	5.28825	5.7235
Nox1	0.891581	0.0849512	0.769079	0.982989	0.340227	1.55357	1.42958
Pes1	0.446891	0.0849968	0.769079	7.94438	6.02748	11.9142	11.139
Arhgef10	-1.01297	0.0850042	0.769079	0.309915	0.423502	0.247142	0.192492
Klk8	2.15002	0.0854636	0.771886	0.205939	0.243535	1.81587	0.623568
Arhgap4	0.519812	0.0854749	0.771886	1.52606	1.64732	2.62381	2.86179
Thra	-0.39509	0.0854836	0.771886	15.2937	16.2405	15.2365	13.7524
Rara	-0.440404	0.0855009	0.771886	8.51898	7.95625	7.64313	7.03997
Anxa2	-0.338866	0.0856213	0.772552	180.695	203.052	169.373	196.066
Ptges3	0.39586	0.0857431	0.77313	20.4206	15.2927	31.6808	25.3227
Tns2	-0.532836	0.0857954	0.77313	2.34136	2.83415	2.00397	2.30332
St6gal1	2.04743	0.0858797	0.77313	0.0483847	0.0610323	0.291038	0.255446
Zfp36l1	0.38401	0.0858981	0.77313	17.2892	17.4853	31.2336	23.7665
Xxylt1	0.778997	0.0859384	0.77313	1.50634	1.44433	3.92373	2.23788
Rpl24	-inf	0.0859656	0.77313	0.384886	0.36412	0	0
Rsl1d1	0.430113	0.0861301	0.773507	11.6928	10.2979	19.4986	16.3899
Ankrd52	0.42169	0.0861987	0.773507	4.51124	4.23213	6.54904	7.57066
Arhgap33	0.844782	0.0862495	0.773507	0.683504	0.253028	1.06033	0.982888
Klri1	inf	0.0862522	0.773507	0	0	0.543241	0.705192
Ckmt1	-0.357587	0.086284	0.773507	534.421	545.586	556.147	464.137
Abcd4	-0.445083	0.0863277	0.773507	4.73382	4.51588	4.59768	3.63532
Vamp3	-0.377794	0.0863422	0.773507	34.4425	35.8556	33.0458	32.2937
Zfp831	1.00971	0.0865007	0.773507	0.185948	0.137673	0.484089	0.308823
Riox2	0.557156	0.0865657	0.773507	1.85851	1.51719	3.06113	2.94638
Usp14	0.428227	0.0865706	0.773507	3.46789	2.90327	5.36167	5.01016
Mcur1	-0.39407	0.086595	0.773507	11.5411	11.3107	11.2495	9.79211
Zc3h12c	2.25045	0.0866032	0.773507	0.0579156	0	0.152014	0.183458
Hk1	0.583709	0.0866598	0.773507	0.901405	0.896728	1.74551	1.51513
Tmem86a	-0.471326	0.0866615	0.773507	35.7566	43.288	41.7704	27.4023
Polr1f	0.551891	0.086906	0.774757	2.03062	1.30981	3.14191	2.79481
Ccp110	0.764112	0.0869248	0.774757	0.41295	0.399755	0.976765	0.697889
Osbpl6	-0.638159	0.086942	0.774757	5.81471	9.13849	5.90686	5.67432
Mre11a	0.536295	0.0870217	0.774951	1.91293	1.36679	3.00645	2.75435
Clec2h	-0.347904	0.0870574	0.774951	456.9	499.642	468.127	439.805
Esyt1	0.488765	0.087405	0.777627	1.82205	2.91075	4.02713	3.9745
Hint3	-0.629342	0.0874951	0.777743	1.45098	2.05224	1.59079	1.15106
Glrx	-0.354555	0.087512	0.777743	61.2616	57.5057	55.1496	57.0084
Ehhadh	-0.492381	0.0880255	0.781179	38.4065	52.7149	44.6357	33.7502
Dck	0.599757	0.0880791	0.781179	2.03406	1.68626	4.17963	2.67655
Stambpl1	-0.613035	0.088104	0.781179	3.5955	2.47014	2.50445	2.29968
Cldnd2	2.45782	0.0881674	0.781179	0.329902	0.104034	1.35299	1.5368
Dpep1	-0.356177	0.0881767	0.781179	112.328	114.595	108.564	105.574
Ruvbl2	0.49567	0.0881958	0.781179	8.7155	5.91902	14.1631	10.8945
Rrp12	0.514458	0.0882938	0.781179	2.81339	2.48877	4.82508	4.34022
Src	-0.382103	0.0883066	0.781179	26.6284	35.8312	28.6708	29.1014
Zwint	0.474074	0.0883232	0.781179	3.64782	3.45101	6.43883	5.49768
Gpbar1	-inf	0.0884381	0.781691	0.14751	0.558204	0	0
Mcph1	0.64608	0.0885575	0.781691	0.802412	0.480455	1.39965	1.04094
Igf1r	0.635161	0.0886534	0.781691	0.363591	0.317171	0.68167	0.598307
Adgrl1	0.76379	0.0886758	0.781691	0.433966	0.454227	0.727056	1.0839
Thoc3	0.527124	0.0886853	0.781691	5.06153	3.30557	7.41941	7.18001
Tnk1	-0.481827	0.0886943	0.781691	11.7179	16.3582	11.1352	13.0474
Abcb10	-0.40593	0.0888369	0.781691	9.97986	12.0892	10.3305	9.77828
Ptpn6	0.470018	0.0889374	0.781691	6.11202	7.81675	11.4192	11.8369
Ago4	-0.844313	0.0889535	0.781691	0.547826	0.701823	0.346372	0.489127
Tspyl2	0.739499	0.088961	0.781691	1.32144	1.27674	2.95188	2.30513
Mocs1	-0.418908	0.0889845	0.781691	19.8089	23.1779	23.2532	15.7476
Zzef1	-0.353887	0.0889872	0.781691	16.4742	19.1967	17.5927	16.1254
Kpna3	0.439998	0.089041	0.781691	5.71866	4.88656	8.83659	8.55903
Arhgap19	0.482201	0.0890421	0.781691	2.6724	2.66051	5.28884	3.74917
Sec14l2	-0.4625	0.0891385	0.782123	39.9486	54.8708	46.3121	36.9028
Ddx31	0.753257	0.0892339	0.782139	1.18907	0.870219	1.93224	2.25745
Cenpu	1.02519	0.0892711	0.782139	0.456011	0.35638	1.33352	0.683458
Pycrl	-0.432782	0.0893481	0.782139	35.7056	30.1939	33.2211	25.9837
Cox7b	-0.378256	0.089405	0.782139	119.126	105.099	111.746	97.1126
Plxdc1	3.79259	0.0894166	0.782139	0.016395	0	0.188269	0.0916487
Serping1	1.10405	0.0894237	0.782139	0.477424	0.677498	1.5664	1.42972
Stil	0.796186	0.089544	0.782777	1.21769	0.504804	2.02003	1.61887
Mcpt1	2.88722	0.0895983	0.782838	0.234575	0.221919	3.27092	0.874188
Hbegf	-0.353902	0.0897397	0.783614	40.0041	41.2749	37.1582	39.5628
2310011J03Rik	-0.464878	0.0897998	0.783614	18.5595	16.33	17.1162	13.5284
Soat2	-0.358203	0.0898291	0.783614	132.526	163.507	155.957	123.504
Plekhf1	-0.880257	0.0898867	0.783704	2.10908	3.46325	2.31072	1.36144
Itga2b	-0.715807	0.0901951	0.785172	0.901313	1.23777	0.584277	0.975167
Calml4	-0.359721	0.0902936	0.785172	45.1075	39.9552	37.731	42.2484
Nipsnap3b	-0.390963	0.0903122	0.785172	33.2749	33.9695	29.5292	32.3149
Gkap1	0.940748	0.0903183	0.785172	0.398286	0.285846	0.754764	0.831713
Dhx15	0.370298	0.090346	0.785172	10.1534	8.57267	14.8806	14.3895
Tmem184a	-0.400402	0.0903518	0.785172	11.0734	12.3664	11.8187	9.6728
Gm12253	2.05713	0.0904126	0.785172	0.350825	0	1.199	0.599231
Pde5a	-0.376241	0.0904345	0.785172	11.0167	9.94927	9.80367	9.71544
mt-Nd3	-1.2677	0.0906701	0.786309	66.7556	33.1935	23.9204	26.3211
Cd180	2.78026	0.0906907	0.786309	0	0.049906	0.230769	0.180208
Aatf	0.548572	0.0907079	0.786309	3.6479	2.53602	5.48559	5.45842
Kif1c	-0.352095	0.0909183	0.787382	37.344	35.4425	33.6609	35.1781
Zfp882	1.70263	0.0909268	0.787382	0.0888613	0.147117	0.60132	0.331158
Tube1	1.0571	0.0910093	0.787685	0.192197	0.162688	0.53932	0.358129
Ms4a12	-0.52355	0.0912941	0.789404	36.4858	26.3028	27.9127	25.0043
Nono	0.352019	0.0913233	0.789404	30.8628	24.7914	45.7242	40.3029
Tmed8	0.825737	0.0913762	0.789404	0.331743	0.394836	0.912876	0.64806
Gsta2	-1.42284	0.0914264	0.789404	1.75144	3.95118	1.4366	1.12969
Dnmbp	-0.349207	0.091486	0.789404	15.9647	19.6689	15.9594	17.7342
Msto1	0.694816	0.091494	0.789404	0.980471	0.692217	1.45239	1.81332
Tmem54	-0.367378	0.0915904	0.789468	111.338	105.393	102.66	100.346
Dnajc9	0.494524	0.0915968	0.789468	5.77053	3.97606	9.30225	7.36513
Galm	-0.368811	0.0916609	0.789609	54.1492	59.1647	57.154	48.9873
Ctdspl2	0.48261	0.0917844	0.790262	1.53413	1.29731	2.70651	2.09206
Chek1	0.722692	0.0918754	0.790635	0.923726	0.663507	1.81	1.3706
Zcchc14	-0.394296	0.091946	0.790831	7.05221	8.60961	7.79902	6.60832
Gstt1	-0.646114	0.0920497	0.790923	19.3546	26.2628	22.3447	13.0527
Pklr	-0.342151	0.0920703	0.790923	70.8825	74.4987	63.3857	74.7591
Tmed5	0.447273	0.0920999	0.790923	2.57825	1.87327	4.12805	3.23801
Cdca8	0.751994	0.0922633	0.791915	3.41528	1.84008	6.45689	4.3234
Trak1	-0.352598	0.0924587	0.79318	14.0997	15.971	14.2766	14.1472
Itgb6	0.548784	0.0925894	0.793375	1.34913	1.27634	2.26808	2.36846
Sdc1	-0.393249	0.0925962	0.793375	18.2136	15.6161	15.6395	15.4952
Pik3ip1	1.20799	0.0926251	0.793375	0.167036	0.333606	0.700269	0.691656
Sowahb	-0.372826	0.0928375	0.794492	16.4875	20.2908	16.6586	17.577
Scn2b	0.812696	0.0928975	0.794492	0.664126	0.579964	1.25709	1.38028
G6pc	-0.644529	0.0928994	0.794492	9.62342	11.0618	10.6953	5.41623
Nol11	0.522713	0.0929621	0.794617	2.14608	1.84826	3.45988	3.47488
Clba1	-2.09556	0.093183	0.795542	0.687689	0.382697	0.232263	0.0753764
Paip2b	0.53101	0.0931907	0.795542	2.05256	1.26692	3.22345	2.60028
Bcl2l1	-0.397985	0.0932144	0.795542	9.28409	11.0567	9.24595	9.37455
Megf9	0.826136	0.0934376	0.795606	0.761443	0.610939	1.14635	1.77803
Ipo9	0.563777	0.093467	0.795606	2.63871	1.50327	3.681	3.73247
Pigr	-0.353393	0.093469	0.795606	1285.7	1213.18	1321.68	1048.52
Ran	0.354357	0.0935314	0.795606	35.3283	27.129	52.9167	43.8858
Capns1	-0.357996	0.0935399	0.795606	59.4728	60.231	55.8182	56.93
Tmem39b	0.751967	0.0937161	0.795606	1.35266	1.6078	3.55608	2.48815
Dnmt3b	1.00243	0.0937666	0.795606	0.341618	0.293806	0.802413	0.737821
Myh9	0.343887	0.0938274	0.795606	32.2899	32.9729	52.3519	47.7851
Cfap126	1.30371	0.0938645	0.795606	0.536323	0.38054	1.53969	1.20755
Utp25	0.613924	0.0938666	0.795606	0.801364	1.13719	1.99184	1.59502
Rims2	-0.925402	0.093873	0.795606	0.251848	0.42598	0.194056	0.23464
Ly6c2	inf	0.0938864	0.795606	0	0	0.261084	0.107838
Gypc	2.75035	0.0938872	0.795606	0	0.0965362	0.53009	0.253518
3110082I17Rik	0.985459	0.0938946	0.795606	0.659575	0.493991	1.48777	1.28022
Auts2	0.485963	0.0940835	0.796398	0.623648	0.730944	1.10549	1.18144
Tiam2	-0.457366	0.0941313	0.796398	2.2527	1.81325	1.77629	1.80309
Nsun2	0.393634	0.0942258	0.796398	7.26942	5.16444	10.701	9.10324
Rnf208	-0.746452	0.094288	0.796398	4.04159	4.27336	2.5838	3.37781
Mep1b	-0.347999	0.0943052	0.796398	330.345	336.525	339.017	294.828
Ptch1	0.579094	0.0943137	0.796398	0.61484	0.571092	1.32039	0.833205
Ankrd9	-0.581959	0.0943726	0.796398	10.6635	16.331	11.4015	10.3557
Tedc1	0.545262	0.0944147	0.796398	2.25005	1.7099	3.73652	3.26473
Smim19	-0.736996	0.0944226	0.796398	4.06736	4.87402	4.09241	2.42524
Pomp	-0.399398	0.0944692	0.796398	12.0237	11.7201	11.9569	9.84257
Pstpip2	-0.372454	0.0945819	0.796905	25.2429	31.1895	25.1519	27.3694
Nat2	-0.488171	0.0946255	0.796905	13.6485	12.8136	12.0496	10.7746
Mertk	-1.70839	0.0947391	0.797182	17.9199	47.1053	11.5939	12.3001
Arid3a	0.69742	0.0947552	0.797182	0.598711	1.13282	1.56679	1.80621
Nsun5	0.694552	0.0948029	0.797182	1.23053	0.955635	2.68149	1.62556
Chmp4c	-0.349284	0.0948877	0.797442	20.083	20.9923	19.2451	19.67
Hdgfl3	2.13385	0.0949301	0.797442	0.0248417	0.0235014	0.108672	0.146581
Cd52	1.45195	0.0950164	0.797762	1.20232	0.884685	4.93094	2.05364
Ebpl	-0.615341	0.0951172	0.797966	0.637797	0.813258	0.732402	0.418535
Pphln1	0.510194	0.0951371	0.797966	2.58183	3.39973	4.62175	5.62346
Acot2	-0.861087	0.0951948	0.798046	1.58862	2.49346	1.71765	1.00914
Fth1	-0.339656	0.0952512	0.798095	409.506	445.684	423.497	393.045
Uqcrh	-0.385275	0.0952971	0.798095	91.7851	77.9799	88.2187	69.3902
Pccb	-0.384194	0.0954614	0.799067	38.1124	34.0259	37.2694	29.7235
Slc5a11	-0.513929	0.0957064	0.800491	30.099	35.4646	34.8041	20.9715
Ppfibp1	0.526246	0.0957282	0.800491	1.00399	0.619739	1.5302	1.30689
Chaf1b	0.75821	0.0959853	0.802235	1.16872	0.721083	1.6116	2.24084
Tmem41a	-0.400856	0.0961606	0.802603	38.419	44.1779	42.8457	32.9151
Cebpb	-0.438658	0.096221	0.802603	16.1314	21.7445	18.2475	15.5203
Mill2	-1.33027	0.0962368	0.802603	0.3837	0.445498	0.185974	0.21124
Nifk	0.486492	0.0962393	0.802603	7.54533	5.19144	11.1203	10.4883
Smdt1	-0.377617	0.09629	0.802603	57.3607	55.5338	54.3046	50.7443
Unc5b	-0.392424	0.0963202	0.802603	6.28413	8.58201	6.93152	6.72823
Tab1	-0.439404	0.0966122	0.803938	7.22073	9.04122	7.50984	6.96918
Gipc1	0.448902	0.0966171	0.803938	10.3178	8.45962	17.6407	13.4579
Utp14a	0.609655	0.0967035	0.803938	3.05243	2.08862	5.71603	3.82759
Rnase1	0.827247	0.0967149	0.803938	3.35689	6.50277	12.915	8.26557
Pld1	-0.354676	0.0967389	0.803938	11.9165	13.2123	12.2732	11.467
Tsc22d3	-0.391692	0.0968792	0.803938	14.2281	18.9206	16.764	13.7834
Nt5c3b	0.874033	0.0969362	0.803938	0.625946	0.7457	1.52126	1.51194
Zfp362	0.542585	0.0970341	0.803938	3.16938	2.28565	5.17798	4.45343
Apeh	-0.355869	0.097138	0.803938	21.621	25.4188	22.7865	21.5947
Fkbp8	-0.351951	0.0972375	0.803938	42.2604	44.3361	42.1304	39.8458
Ttc32	-0.823917	0.0972927	0.803938	2.44595	2.20718	1.82107	1.36729
[truncated: 14,559 more rows]
