# Supplementary material for: The deubiquitinase OTUD4 inhibits the expression of antimicrobial peptides in Paneth cells to support intestinal inflammation and bacterial infection
Source: Cell Insight. 2023 Apr 5;2(3):100100. doi: 10.1016/j.cellin.2023.100100 (PMC10123543; doi:10.1016/j.cellin.2023.100100)
Supplement: Multimedia component 4 [file mmc4.xlsx]

## Sheet: Sheet1
Antimicrobial Peptides Gene Set	Wnt Signaling Pathway Gene Set
DEFA21	NKD2
DEFA22	TGFBR3
DEFA34	PORCN
DEFA2	WNT11
DEFA5	NKD1
DEFA29	NFATC4
DEFA20	PRICKLE2
DEFA37	PRICKLE1
DEFA36	DAAM2
DEFA32	PLCB1
DEFA42	PRKCB
DEFA35	SERPINF1
DEFA40	DKK2
DEFA17	SOX17
DEFA23	SFRP5
DEFA3	ETS1
DEFA26	SFRP1
DEFA30	FZD8
DEFA39	CTNNA2
DEFA24	SFRP2
DEFA38	FZD6
DEFA41	PLCB4
DEFA43	FZD4
DEFA28	FZD2
DEFA31	MYCT1
DEFB1	RAC2
DEFB37	JUN
DEFB39	TGFBR1
REG3A	PRKCG
REG3B	TGFBR2
REG3D	PRKACB
REG3G	SFRP4
ANG4	INVS
LYZ1	DVL2
LYZ2	BTRC
CCL20	NFATC1
	FRAT1
	LRIG2
	ETS2
	PRKACA
	PLCB2
	FZD1
	DAAM1
	MAPK8
	DVL1
	MYCBPAP
	CUL1
	FRAT2
	CTNND1
	LRIG1
	FZD5
	FZD3
	FOSL1
	VANGL1
	MYCBP2
	MAPK9
	TCF7
	CTNNBIP1
	NLK
	CTNNB1
	CHD8
	FBXW11
	CCND3
	PRKCA
	CREBBP
	SMAD3
	PLCB3
	LRP6
	AXIN1
	EP300
	LRIG3
	WNT4
	FZD7
	ROCK2
	SENP2
	CTBP1
	CD44
	DVL3
	RHOA
	CTNNBL1
	WIF1
	ASCL2
	RBX1
	MYCBP
	RAC1
	NFATC3
	TRP53
